# Supplementary material for: Investigation of the mechanism of Xiaoyin Jiedu Yin in the treatment of psoriasis based on bioinformatics, machine learning
Source: Front Chem. 2025 Jul 15;13:1623449. doi: 10.3389/fchem.2025.1623449 (PMC12303907; doi:10.3389/fchem.2025.1623449)
Supplement: Supplementary file 1 [file Table1.xlsx]

## Sheet: Supplementary Table1
Supplementary Table S1 Basic information of active compounds in XYJDY
Herb	CID	Chemical_name	GeneID	geneTransFUNTerm	Score
Buffalo Horn	c996	aspartic acid	836	CASP3	800
Buffalo Horn	c996	aspartic acid	1915	EEF1A1	506
Buffalo Horn	c996	aspartic acid	841	CASP8	800
Buffalo Horn	c996	aspartic acid	840	CASP7	800
Buffalo Horn	c226	guanidine	217	ALDH2	958
Buffalo Horn	c226	guanidine	6647	SOD1	700
Buffalo Horn	c226	guanidine	213	ALB	756
Buffalo Horn	c226	guanidine	80146	UXS1	800
Buffalo Horn	c226	guanidine	1719	DHFR	508
Buffalo Horn	c620	alanine	2936	GSR	564
Buffalo Horn	c620	alanine	218	ALDH3A1	527
Buffalo Horn	c620	alanine	595	CCND1	830
Buffalo Horn	c620	alanine	2908	NR3C1	602
Buffalo Horn	c620	alanine	847	CAT	671
Buffalo Horn	c620	alanine	2806	GOT2	777
Buffalo Horn	c620	alanine	222	ALDH3B2	526
Buffalo Horn	c620	alanine	3845	KRAS	848
Buffalo Horn	c620	alanine	3569	IL6	502
Buffalo Horn	c620	alanine	6532	SLC6A4	549
Buffalo Horn	c620	alanine	217	ALDH2	477
Buffalo Horn	c620	alanine	1991	ELANE	458
Buffalo Horn	c620	alanine	590	BCHE	591
Buffalo Horn	c620	alanine	5443	POMC	828
Buffalo Horn	c620	alanine	18	ABAT	885
Buffalo Horn	c620	alanine	7157	TP53	466
Buffalo Horn	c620	alanine	207	AKT1	475
Buffalo Horn	c620	alanine	6531	SLC6A3	686
Buffalo Horn	c620	alanine	472	ATM	474
Buffalo Horn	c620	alanine	9407	TMPRSS11D	501
Buffalo Horn	c620	alanine	1990	CELA1	794
Buffalo Horn	c620	alanine	27306	HPGDS	553
Buffalo Horn	c620	alanine	251	ALPG	497
Buffalo Horn	c620	alanine	213	ALB	657
Buffalo Horn	c620	alanine	4846	NOS3	847
Buffalo Horn	c620	alanine	216	ALDH1A1	477
Buffalo Horn	c620	alanine	440387	CTRB2	440
Buffalo Horn	c620	alanine	3667	IRS1	490
Buffalo Horn	c620	alanine	2147	F2	595
Buffalo Horn	c620	alanine	354	KLK3	463
Buffalo Horn	c620	alanine	7915	ALDH5A1	588
Buffalo Horn	c620	alanine	9520	NPEPPS	962
Buffalo Horn	c620	alanine	6667	SP1	800
Buffalo Horn	c620	alanine	220	ALDH1A3	477
Buffalo Horn	c620	alanine	224	ALDH3A2	535
Buffalo Horn	c620	alanine	223	ALDH9A1	477
Buffalo Horn	c620	alanine	2571	GAD1	527
Buffalo Horn	c620	alanine	1504	CTRB1	440
Buffalo Horn	c620	alanine	8564	KMO	900
Buffalo Horn	c620	alanine	2805	GOT1	793
Buffalo Horn	c620	alanine	3725	JUN	445
Buffalo Horn	c620	alanine	5728	PTEN	829
Buffalo Horn	c620	alanine	5328	PLAU	417
Buffalo Horn	c620	alanine	249	ALPL	497
Buffalo Horn	c620	alanine	219	ALDH1B1	477
Buffalo Horn	c620	alanine	5111	PCNA	438
Buffalo Horn	c620	alanine	250	ALPP	497
Buffalo Horn	c620	alanine	501	ALDH7A1	622
Buffalo Horn	c620	alanine	2641	GCG	563
Buffalo Horn	c620	alanine	2876	GPX1	411
Buffalo Horn	c620	alanine	5478	PPIA	867
Buffalo Horn	c620	alanine	3939	LDHA	724
Buffalo Horn	c620	alanine	1506	CTRL	468
Glabrous Greenbrier Rhizome	c635	Istidina	5444	PON1	448
Glabrous Greenbrier Rhizome	c635	Istidina	847	CAT	687
Glabrous Greenbrier Rhizome	c635	Istidina	3034	HAL	939
Glabrous Greenbrier Rhizome	c635	Istidina	7299	TYR	613
Glabrous Greenbrier Rhizome	c635	Istidina	590	BCHE	572
Glabrous Greenbrier Rhizome	c635	Istidina	213	ALB	544
Glabrous Greenbrier Rhizome	c635	Istidina	9520	NPEPPS	900
Glabrous Greenbrier Rhizome	c635	Istidina	1644	DDC	950
Glabrous Greenbrier Rhizome	c635	Istidina	23038	WDTC1	552
Glabrous Greenbrier Rhizome	c635	Istidina	1719	DHFR	419
Glabrous Greenbrier Rhizome	c635	Istidina	5478	PPIA	815
Glabrous Greenbrier Rhizome	c26	quercetin	1080	CFTR	700
Glabrous Greenbrier Rhizome	c26	quercetin	50508	NOX3	703
Glabrous Greenbrier Rhizome	c26	quercetin	5837	PYGM	795
Glabrous Greenbrier Rhizome	c26	quercetin	9817	KEAP1	402
Glabrous Greenbrier Rhizome	c26	quercetin	1815	DRD4	525
Glabrous Greenbrier Rhizome	c26	quercetin	23409	SIRT4	427
Glabrous Greenbrier Rhizome	c26	quercetin	2099	ESR1	743
Glabrous Greenbrier Rhizome	c26	quercetin	5603	MAPK13	631
Glabrous Greenbrier Rhizome	c26	quercetin	23411	SIRT1	953
Glabrous Greenbrier Rhizome	c26	quercetin	6300	MAPK12	579
Glabrous Greenbrier Rhizome	c26	quercetin	3053	SERPIND1	700
Glabrous Greenbrier Rhizome	c26	quercetin	5594	MAPK1	870
Glabrous Greenbrier Rhizome	c26	quercetin	7494	XBP1	732
Glabrous Greenbrier Rhizome	c26	quercetin	3162	HMOX1	879
Glabrous Greenbrier Rhizome	c26	quercetin	5836	PYGL	712
Glabrous Greenbrier Rhizome	c26	quercetin	4792	NFKBIA	725
Glabrous Greenbrier Rhizome	c26	quercetin	5834	PYGB	748
Glabrous Greenbrier Rhizome	c26	quercetin	4313	MMP2	842
Glabrous Greenbrier Rhizome	c26	quercetin	5327	PLAT	727
Glabrous Greenbrier Rhizome	c26	quercetin	2936	GSR	511
Glabrous Greenbrier Rhizome	c26	quercetin	4051	CYP4F3	445
Glabrous Greenbrier Rhizome	c26	quercetin	8529	CYP4F2	445
Glabrous Greenbrier Rhizome	c26	quercetin	3036	HAS1	534
Glabrous Greenbrier Rhizome	c26	quercetin	2931	GSK3A	459
Glabrous Greenbrier Rhizome	c26	quercetin	5444	PON1	944
Glabrous Greenbrier Rhizome	c26	quercetin	10135	NAMPT	800
Glabrous Greenbrier Rhizome	c26	quercetin	5445	PON2	800
Glabrous Greenbrier Rhizome	c26	quercetin	4353	MPO	439
Glabrous Greenbrier Rhizome	c26	quercetin	6347	CCL2	952
Glabrous Greenbrier Rhizome	c26	quercetin	952	CD38	800
Glabrous Greenbrier Rhizome	c26	quercetin	6783	SULT1E1	723
Glabrous Greenbrier Rhizome	c26	quercetin	3312	HSPA8	573
Glabrous Greenbrier Rhizome	c26	quercetin	1432	MAPK14	723
Glabrous Greenbrier Rhizome	c26	quercetin	338	APOB	727
Glabrous Greenbrier Rhizome	c26	quercetin	4953	ODC1	824
Glabrous Greenbrier Rhizome	c26	quercetin	9429	ABCG2	662
Glabrous Greenbrier Rhizome	c26	quercetin	847	CAT	895
Glabrous Greenbrier Rhizome	c26	quercetin	8743	TNFSF10	742
Glabrous Greenbrier Rhizome	c26	quercetin	196	AHR	711
Glabrous Greenbrier Rhizome	c26	quercetin	976	ADGRE5	843
Glabrous Greenbrier Rhizome	c26	quercetin	1026	CDKN1A	733
Glabrous Greenbrier Rhizome	c26	quercetin	57834	CYP4F11	514
Glabrous Greenbrier Rhizome	c26	quercetin	3315	HSPB1	824
Glabrous Greenbrier Rhizome	c26	quercetin	22933	SIRT2	427
Glabrous Greenbrier Rhizome	c26	quercetin	239	ALOX12	879
Glabrous Greenbrier Rhizome	c26	quercetin	79799	UGT2A3	713
Glabrous Greenbrier Rhizome	c26	quercetin	1571	CYP2E1	823
Glabrous Greenbrier Rhizome	c26	quercetin	83667	SESN2	824
Glabrous Greenbrier Rhizome	c26	quercetin	3845	KRAS	853
Glabrous Greenbrier Rhizome	c26	quercetin	4907	NT5E	840
Glabrous Greenbrier Rhizome	c26	quercetin	3569	IL6	951
Glabrous Greenbrier Rhizome	c26	quercetin	7097	TLR2	800
Glabrous Greenbrier Rhizome	c26	quercetin	1559	CYP2C9	728
Glabrous Greenbrier Rhizome	c26	quercetin	5597	MAPK6	412
Glabrous Greenbrier Rhizome	c26	quercetin	506	ATP5F1B	961
Glabrous Greenbrier Rhizome	c26	quercetin	5289	PIK3C3	523
Glabrous Greenbrier Rhizome	c26	quercetin	6558	SLC12A2	824
Glabrous Greenbrier Rhizome	c26	quercetin	5465	PPARA	865
Glabrous Greenbrier Rhizome	c26	quercetin	5595	MAPK3	863
Glabrous Greenbrier Rhizome	c26	quercetin	50507	NOX4	663
Glabrous Greenbrier Rhizome	c26	quercetin	7299	TYR	810
Glabrous Greenbrier Rhizome	c26	quercetin	3553	IL1B	738
Glabrous Greenbrier Rhizome	c26	quercetin	3791	KDR	557
Glabrous Greenbrier Rhizome	c26	quercetin	5290	PIK3CA	723
Glabrous Greenbrier Rhizome	c26	quercetin	590	BCHE	409
Glabrous Greenbrier Rhizome	c26	quercetin	3383	ICAM1	847
Glabrous Greenbrier Rhizome	c26	quercetin	7365	UGT2B10	672
Glabrous Greenbrier Rhizome	c26	quercetin	25824	PRDX5	800
Glabrous Greenbrier Rhizome	c26	quercetin	5243	ABCB1	953
Glabrous Greenbrier Rhizome	c26	quercetin	6713	SQLE	420
Glabrous Greenbrier Rhizome	c26	quercetin	5286	PIK3C2A	523
Glabrous Greenbrier Rhizome	c26	quercetin	1017	CDK2	725
Glabrous Greenbrier Rhizome	c26	quercetin	5925	RB1	700
Glabrous Greenbrier Rhizome	c26	quercetin	597	BCL2A1	444
Glabrous Greenbrier Rhizome	c26	quercetin	3480	IGF1R	593
Glabrous Greenbrier Rhizome	c26	quercetin	7157	TP53	952
Glabrous Greenbrier Rhizome	c26	quercetin	126410	CYP4F22	445
Glabrous Greenbrier Rhizome	c26	quercetin	207	AKT1	957
Glabrous Greenbrier Rhizome	c26	quercetin	133688	UGT3A1	924
Glabrous Greenbrier Rhizome	c26	quercetin	1956	EGFR	826
Glabrous Greenbrier Rhizome	c26	quercetin	8795	TNFRSF10B	840
Glabrous Greenbrier Rhizome	c26	quercetin	498	ATP5F1A	957
Glabrous Greenbrier Rhizome	c26	quercetin	167127	UGT3A2	632
Glabrous Greenbrier Rhizome	c26	quercetin	9407	TMPRSS11D	786
Glabrous Greenbrier Rhizome	c26	quercetin	231	AKR1B1	804
Glabrous Greenbrier Rhizome	c26	quercetin	9131	AIFM1	800
Glabrous Greenbrier Rhizome	c26	quercetin	5291	PIK3CB	654
Glabrous Greenbrier Rhizome	c26	quercetin	581	BAX	734
Glabrous Greenbrier Rhizome	c26	quercetin	246	ALOX15	482
Glabrous Greenbrier Rhizome	c26	quercetin	27306	HPGDS	871
Glabrous Greenbrier Rhizome	c26	quercetin	7039	TGFA	800
Glabrous Greenbrier Rhizome	c26	quercetin	3600	IL15	830
Glabrous Greenbrier Rhizome	c26	quercetin	1437	CSF2	938
Glabrous Greenbrier Rhizome	c26	quercetin	4846	NOS3	850
Glabrous Greenbrier Rhizome	c26	quercetin	80270	HSD3B7	517
Glabrous Greenbrier Rhizome	c26	quercetin	221656	KDM1B	562
Glabrous Greenbrier Rhizome	c26	quercetin	1152	CKB	700
Glabrous Greenbrier Rhizome	c26	quercetin	4314	MMP3	839
Glabrous Greenbrier Rhizome	c26	quercetin	558	AXL	519
Glabrous Greenbrier Rhizome	c26	quercetin	598	BCL2L1	584
Glabrous Greenbrier Rhizome	c26	quercetin	3308	HSPA4	895
Glabrous Greenbrier Rhizome	c26	quercetin	54578	UGT1A6	678
Glabrous Greenbrier Rhizome	c26	quercetin	8988	HSPB3	416
Glabrous Greenbrier Rhizome	c26	quercetin	84869	CBR4	611
Glabrous Greenbrier Rhizome	c26	quercetin	7364	UGT2B7	672
Glabrous Greenbrier Rhizome	c26	quercetin	54658	UGT1A1	908
Glabrous Greenbrier Rhizome	c26	quercetin	3667	IRS1	462
Glabrous Greenbrier Rhizome	c26	quercetin	7363	UGT2B4	713
Glabrous Greenbrier Rhizome	c26	quercetin	3627	CXCL10	700
Glabrous Greenbrier Rhizome	c26	quercetin	2353	FOS	845
Glabrous Greenbrier Rhizome	c26	quercetin	3576	CXCL8	778
Glabrous Greenbrier Rhizome	c26	quercetin	3037	HAS2	534
Glabrous Greenbrier Rhizome	c26	quercetin	54205	CYCS	855
Glabrous Greenbrier Rhizome	c26	quercetin	79370	BCL2L14	444
Glabrous Greenbrier Rhizome	c26	quercetin	5598	MAPK7	455
Glabrous Greenbrier Rhizome	c26	quercetin	836	CASP3	953
Glabrous Greenbrier Rhizome	c26	quercetin	1579	CYP4A11	684
Glabrous Greenbrier Rhizome	c26	quercetin	7368	UGT8	632
Glabrous Greenbrier Rhizome	c26	quercetin	666	BOK	444
Glabrous Greenbrier Rhizome	c26	quercetin	4233	MET	560
Glabrous Greenbrier Rhizome	c26	quercetin	53905	DUOX1	524
Glabrous Greenbrier Rhizome	c26	quercetin	637	BID	700
Glabrous Greenbrier Rhizome	c26	quercetin	1728	NQO1	654
Glabrous Greenbrier Rhizome	c26	quercetin	54822	TRPM7	800
Glabrous Greenbrier Rhizome	c26	quercetin	7367	UGT2B17	672
Glabrous Greenbrier Rhizome	c26	quercetin	9370	ADIPOQ	824
Glabrous Greenbrier Rhizome	c26	quercetin	6517	SLC2A4	877
Glabrous Greenbrier Rhizome	c26	quercetin	8648	NCOA1	422
Glabrous Greenbrier Rhizome	c26	quercetin	66002	CYP4F12	445
Glabrous Greenbrier Rhizome	c26	quercetin	6817	SULT1A1	734
Glabrous Greenbrier Rhizome	c26	quercetin	4312	MMP1	840
Glabrous Greenbrier Rhizome	c26	quercetin	7525	YES1	505
Glabrous Greenbrier Rhizome	c26	quercetin	2932	GSK3B	830
Glabrous Greenbrier Rhizome	c26	quercetin	4843	NOS2	766
Glabrous Greenbrier Rhizome	c26	quercetin	6667	SP1	700
Glabrous Greenbrier Rhizome	c26	quercetin	51547	SIRT7	498
Glabrous Greenbrier Rhizome	c26	quercetin	596	BCL2	849
Glabrous Greenbrier Rhizome	c26	quercetin	29110	TBK1	700
Glabrous Greenbrier Rhizome	c26	quercetin	1915	EEF1A1	800
Glabrous Greenbrier Rhizome	c26	quercetin	842	CASP9	933
Glabrous Greenbrier Rhizome	c26	quercetin	3953	LEPR	786
Glabrous Greenbrier Rhizome	c26	quercetin	93517	SDR42E1	517
Glabrous Greenbrier Rhizome	c26	quercetin	5600	MAPK11	684
Glabrous Greenbrier Rhizome	c26	quercetin	10057	ABCC5	700
Glabrous Greenbrier Rhizome	c26	quercetin	2152	F3	840
Glabrous Greenbrier Rhizome	c26	quercetin	199974	CYP4Z1	543
Glabrous Greenbrier Rhizome	c26	quercetin	54490	UGT2B28	672
Glabrous Greenbrier Rhizome	c26	quercetin	8856	NR1I2	700
Glabrous Greenbrier Rhizome	c26	quercetin	51548	SIRT6	434
Glabrous Greenbrier Rhizome	c26	quercetin	225689	MAPK15	412
Glabrous Greenbrier Rhizome	c26	quercetin	1576	CYP3A4	953
Glabrous Greenbrier Rhizome	c26	quercetin	3091	HIF1A	943
Glabrous Greenbrier Rhizome	c26	quercetin	4128	MAOA	759
Glabrous Greenbrier Rhizome	c26	quercetin	7366	UGT2B15	898
Glabrous Greenbrier Rhizome	c26	quercetin	5747	PTK2	785
Glabrous Greenbrier Rhizome	c26	quercetin	1544	CYP1A2	954
Glabrous Greenbrier Rhizome	c26	quercetin	54575	UGT1A10	898
Glabrous Greenbrier Rhizome	c26	quercetin	2100	ESR2	726
Glabrous Greenbrier Rhizome	c26	quercetin	3605	IL17A	816
Glabrous Greenbrier Rhizome	c26	quercetin	1499	CTNNB1	772
Glabrous Greenbrier Rhizome	c26	quercetin	2534	FYN	505
Glabrous Greenbrier Rhizome	c26	quercetin	54600	UGT1A9	897
Glabrous Greenbrier Rhizome	c26	quercetin	509	ATP5F1C	957
Glabrous Greenbrier Rhizome	c26	quercetin	6714	SRC	951
Glabrous Greenbrier Rhizome	c26	quercetin	841	CASP8	736
Glabrous Greenbrier Rhizome	c26	quercetin	405	ARNT	700
Glabrous Greenbrier Rhizome	c26	quercetin	5294	PIK3CG	934
Glabrous Greenbrier Rhizome	c26	quercetin	26275	HIBCH	958
Glabrous Greenbrier Rhizome	c26	quercetin	5599	MAPK8	951
Glabrous Greenbrier Rhizome	c26	quercetin	1565	CYP2D6	722
Glabrous Greenbrier Rhizome	c26	quercetin	6772	STAT1	727
Glabrous Greenbrier Rhizome	c26	quercetin	2475	MTOR	614
Glabrous Greenbrier Rhizome	c26	quercetin	5742	PTGS1	755
Glabrous Greenbrier Rhizome	c26	quercetin	4886	NPY1R	800
Glabrous Greenbrier Rhizome	c26	quercetin	142	PARP1	742
Glabrous Greenbrier Rhizome	c26	quercetin	55532	SLC30A10	637
Glabrous Greenbrier Rhizome	c26	quercetin	7779	SLC30A1	637
Glabrous Greenbrier Rhizome	c26	quercetin	9970	NR1I3	700
Glabrous Greenbrier Rhizome	c26	quercetin	4170	MCL1	987
Glabrous Greenbrier Rhizome	c26	quercetin	840	CASP7	700
Glabrous Greenbrier Rhizome	c26	quercetin	3283	HSD3B1	517
Glabrous Greenbrier Rhizome	c26	quercetin	3284	HSD3B2	517
Glabrous Greenbrier Rhizome	c26	quercetin	50814	NSDHL	517
Glabrous Greenbrier Rhizome	c26	quercetin	1147	CHUK	700
Glabrous Greenbrier Rhizome	c26	quercetin	3725	JUN	948
Glabrous Greenbrier Rhizome	c26	quercetin	1558	CYP2C8	964
Glabrous Greenbrier Rhizome	c26	quercetin	284541	CYP4A22	684
Glabrous Greenbrier Rhizome	c26	quercetin	260293	CYP4X1	543
Glabrous Greenbrier Rhizome	c26	quercetin	1580	CYP4B1	543
Glabrous Greenbrier Rhizome	c26	quercetin	4318	MMP9	956
Glabrous Greenbrier Rhizome	c26	quercetin	25	ABL1	505
Glabrous Greenbrier Rhizome	c26	quercetin	5328	PLAU	837
Glabrous Greenbrier Rhizome	c26	quercetin	27035	NOX1	620
Glabrous Greenbrier Rhizome	c26	quercetin	54657	UGT1A4	696
Glabrous Greenbrier Rhizome	c26	quercetin	54579	UGT1A5	703
Glabrous Greenbrier Rhizome	c26	quercetin	54577	UGT1A7	906
Glabrous Greenbrier Rhizome	c26	quercetin	54576	UGT1A8	886
Glabrous Greenbrier Rhizome	c26	quercetin	5292	PIM1	969
Glabrous Greenbrier Rhizome	c26	quercetin	7099	TLR4	845
Glabrous Greenbrier Rhizome	c26	quercetin	2268	FGR	505
Glabrous Greenbrier Rhizome	c26	quercetin	240	ALOX5	638
Glabrous Greenbrier Rhizome	c26	quercetin	367	AR	943
Glabrous Greenbrier Rhizome	c26	quercetin	316	AOX1	892
Glabrous Greenbrier Rhizome	c26	quercetin	10257	ABCC4	700
Glabrous Greenbrier Rhizome	c26	quercetin	5293	PIK3CD	654
Glabrous Greenbrier Rhizome	c26	quercetin	4129	MAOB	616
Glabrous Greenbrier Rhizome	c26	quercetin	1536	CYBB	733
Glabrous Greenbrier Rhizome	c26	quercetin	285440	CYP4V2	433
Glabrous Greenbrier Rhizome	c26	quercetin	1906	EDN1	700
Glabrous Greenbrier Rhizome	c26	quercetin	7498	XDH	907
Glabrous Greenbrier Rhizome	c26	quercetin	1543	CYP1A1	963
Glabrous Greenbrier Rhizome	c26	quercetin	8644	AKR1C3	745
Glabrous Greenbrier Rhizome	c26	quercetin	3717	JAK2	498
Glabrous Greenbrier Rhizome	c26	quercetin	11200	CHEK2	700
Glabrous Greenbrier Rhizome	c26	quercetin	23410	SIRT3	441
Glabrous Greenbrier Rhizome	c26	quercetin	79400	NOX5	470
Glabrous Greenbrier Rhizome	c26	quercetin	50506	DUOX2	524
Glabrous Greenbrier Rhizome	c26	quercetin	983	CDK1	491
Glabrous Greenbrier Rhizome	c26	quercetin	4780	NFE2L2	794
Glabrous Greenbrier Rhizome	c26	quercetin	2950	GSTP1	945
Glabrous Greenbrier Rhizome	c26	quercetin	4363	ABCC1	750
Glabrous Greenbrier Rhizome	c26	quercetin	23028	KDM1A	500
Glabrous Greenbrier Rhizome	c26	quercetin	5596	MAPK4	412
Glabrous Greenbrier Rhizome	c26	quercetin	7852	CXCR4	800
Glabrous Greenbrier Rhizome	c26	quercetin	80146	UXS1	517
Glabrous Greenbrier Rhizome	c26	quercetin	10720	UGT2B11	672
Glabrous Greenbrier Rhizome	c26	quercetin	10941	UGT2A1	672
Glabrous Greenbrier Rhizome	c26	quercetin	7155	TOP2B	674
Glabrous Greenbrier Rhizome	c26	quercetin	7124	TNF	763
Glabrous Greenbrier Rhizome	c26	quercetin	7264	GFUS	517
Glabrous Greenbrier Rhizome	c26	quercetin	2876	GPX1	428
Glabrous Greenbrier Rhizome	c26	quercetin	7153	TOP2A	674
Glabrous Greenbrier Rhizome	c26	quercetin	2741	GLRA1	700
Glabrous Greenbrier Rhizome	c26	quercetin	627	BDNF	815
Glabrous Greenbrier Rhizome	c26	quercetin	6513	SLC2A1	813
Glabrous Greenbrier Rhizome	c26	quercetin	54659	UGT1A3	908
Glabrous Greenbrier Rhizome	c26	quercetin	5447	POR	700
Glabrous Greenbrier Rhizome	c26	quercetin	317	APAF1	845
Glabrous Greenbrier Rhizome	c26	quercetin	1506	CTRL	844
Glabrous Greenbrier Rhizome	c298	succinic acid	50865	HEBP1	900
Glabrous Greenbrier Rhizome	c298	succinic acid	1815	DRD4	900
Glabrous Greenbrier Rhizome	c298	succinic acid	3053	SERPIND1	527
Glabrous Greenbrier Rhizome	c298	succinic acid	623	BDKRB1	900
Glabrous Greenbrier Rhizome	c298	succinic acid	5173	PDYN	900
Glabrous Greenbrier Rhizome	c298	succinic acid	1723	DHODH	976
Glabrous Greenbrier Rhizome	c298	succinic acid	1666	DECR1	499
Glabrous Greenbrier Rhizome	c298	succinic acid	5327	PLAT	521
Glabrous Greenbrier Rhizome	c298	succinic acid	2936	GSR	434
Glabrous Greenbrier Rhizome	c298	succinic acid	7040	TGFB1	818
Glabrous Greenbrier Rhizome	c298	succinic acid	5054	SERPINE1	564
Glabrous Greenbrier Rhizome	c298	succinic acid	727	C5	900
Glabrous Greenbrier Rhizome	c298	succinic acid	218	ALDH3A1	540
Glabrous Greenbrier Rhizome	c298	succinic acid	1277	COL1A1	900
Glabrous Greenbrier Rhizome	c298	succinic acid	5539	PPY	900
Glabrous Greenbrier Rhizome	c298	succinic acid	6372	CXCL6	900
Glabrous Greenbrier Rhizome	c298	succinic acid	2916	GRM6	900
Glabrous Greenbrier Rhizome	c298	succinic acid	4985	OPRD1	900
Glabrous Greenbrier Rhizome	c298	succinic acid	50836	TAS2R8	900
Glabrous Greenbrier Rhizome	c298	succinic acid	50839	TAS2R10	900
Glabrous Greenbrier Rhizome	c298	succinic acid	50837	TAS2R7	900
Glabrous Greenbrier Rhizome	c298	succinic acid	847	CAT	473
Glabrous Greenbrier Rhizome	c298	succinic acid	4852	NPY	900
Glabrous Greenbrier Rhizome	c298	succinic acid	2806	GOT2	640
Glabrous Greenbrier Rhizome	c298	succinic acid	718	C3	900
Glabrous Greenbrier Rhizome	c298	succinic acid	8698	S1PR4	900
Glabrous Greenbrier Rhizome	c298	succinic acid	1236	CCR7	900
Glabrous Greenbrier Rhizome	c298	succinic acid	50831	TAS2R3	900
Glabrous Greenbrier Rhizome	c298	succinic acid	54429	TAS2R5	900
Glabrous Greenbrier Rhizome	c298	succinic acid	2847	MCHR1	900
Glabrous Greenbrier Rhizome	c298	succinic acid	8484	GALR3	900
Glabrous Greenbrier Rhizome	c298	succinic acid	50833	TAS2R16	900
Glabrous Greenbrier Rhizome	c298	succinic acid	113	ADCY7	907
Glabrous Greenbrier Rhizome	c298	succinic acid	6754	SSTR4	900
Glabrous Greenbrier Rhizome	c298	succinic acid	222	ALDH3B2	523
Glabrous Greenbrier Rhizome	c298	succinic acid	56923	NMUR2	900
Glabrous Greenbrier Rhizome	c298	succinic acid	59340	HRH4	900
Glabrous Greenbrier Rhizome	c298	succinic acid	4544	MTNR1B	900
Glabrous Greenbrier Rhizome	c298	succinic acid	187	APLNR	900
Glabrous Greenbrier Rhizome	c298	succinic acid	152831	KLB	577
Glabrous Greenbrier Rhizome	c298	succinic acid	301	ANXA1	900
Glabrous Greenbrier Rhizome	c298	succinic acid	6366	CCL21	907
Glabrous Greenbrier Rhizome	c298	succinic acid	10850	CCL27	900
Glabrous Greenbrier Rhizome	c298	succinic acid	109	ADCY3	907
Glabrous Greenbrier Rhizome	c298	succinic acid	217	ALDH2	477
Glabrous Greenbrier Rhizome	c298	succinic acid	1991	ELANE	521
Glabrous Greenbrier Rhizome	c298	succinic acid	3938	LCT	577
Glabrous Greenbrier Rhizome	c298	succinic acid	10874	NMU	900
Glabrous Greenbrier Rhizome	c298	succinic acid	5443	POMC	900
Glabrous Greenbrier Rhizome	c298	succinic acid	6389	SDHA	983
Glabrous Greenbrier Rhizome	c298	succinic acid	3827	KNG1	900
Glabrous Greenbrier Rhizome	c298	succinic acid	4986	OPRK1	900
Glabrous Greenbrier Rhizome	c298	succinic acid	51083	GAL	900
Glabrous Greenbrier Rhizome	c298	succinic acid	6751	SSTR1	900
Glabrous Greenbrier Rhizome	c298	succinic acid	18	ABAT	781
Glabrous Greenbrier Rhizome	c298	succinic acid	801	CALM1	920
Glabrous Greenbrier Rhizome	c298	succinic acid	2840	GPR17	900
Glabrous Greenbrier Rhizome	c298	succinic acid	57007	ACKR3	900
Glabrous Greenbrier Rhizome	c298	succinic acid	150	ADRA2A	900
Glabrous Greenbrier Rhizome	c298	succinic acid	84539	MCHR2	900
Glabrous Greenbrier Rhizome	c298	succinic acid	9407	TMPRSS11D	862
Glabrous Greenbrier Rhizome	c298	succinic acid	351	APP	900
Glabrous Greenbrier Rhizome	c298	succinic acid	114	ADCY8	907
Glabrous Greenbrier Rhizome	c298	succinic acid	10563	CXCL13	900
Glabrous Greenbrier Rhizome	c298	succinic acid	6750	SST	900
Glabrous Greenbrier Rhizome	c298	succinic acid	3361	HTR5A	900
Glabrous Greenbrier Rhizome	c298	succinic acid	643	CXCR5	900
Glabrous Greenbrier Rhizome	c298	succinic acid	729230	CCR2	900
Glabrous Greenbrier Rhizome	c298	succinic acid	1234	CCR5	900
Glabrous Greenbrier Rhizome	c298	succinic acid	1990	CELA1	521
Glabrous Greenbrier Rhizome	c298	succinic acid	58191	CXCL16	900
Glabrous Greenbrier Rhizome	c298	succinic acid	6755	SSTR5	900
Glabrous Greenbrier Rhizome	c298	succinic acid	115	ADCY9	907
Glabrous Greenbrier Rhizome	c298	succinic acid	3577	CXCR1	900
Glabrous Greenbrier Rhizome	c298	succinic acid	213	ALB	846
Glabrous Greenbrier Rhizome	c298	succinic acid	2921	CXCL3	900
Glabrous Greenbrier Rhizome	c298	succinic acid	6374	CXCL5	900
Glabrous Greenbrier Rhizome	c298	succinic acid	5473	PPBP	900
Glabrous Greenbrier Rhizome	c298	succinic acid	1230	CCR1	900
Glabrous Greenbrier Rhizome	c298	succinic acid	8601	RGS20	900
Glabrous Greenbrier Rhizome	c298	succinic acid	107	ADCY1	907
Glabrous Greenbrier Rhizome	c298	succinic acid	2852	GPER1	900
Glabrous Greenbrier Rhizome	c298	succinic acid	216	ALDH1A1	477
Glabrous Greenbrier Rhizome	c298	succinic acid	27199	OXGR1	900
Glabrous Greenbrier Rhizome	c298	succinic acid	2587	GALR1	900
Glabrous Greenbrier Rhizome	c298	succinic acid	5368	PNOC	900
Glabrous Greenbrier Rhizome	c298	succinic acid	719	C3AR1	900
Glabrous Greenbrier Rhizome	c298	succinic acid	2357	FPR1	900
Glabrous Greenbrier Rhizome	c298	succinic acid	4543	MTNR1A	900
Glabrous Greenbrier Rhizome	c298	succinic acid	440387	CTRB2	521
Glabrous Greenbrier Rhizome	c298	succinic acid	10663	CXCR6	900
Glabrous Greenbrier Rhizome	c298	succinic acid	1901	S1PR1	900
Glabrous Greenbrier Rhizome	c298	succinic acid	3627	CXCL10	900
Glabrous Greenbrier Rhizome	c298	succinic acid	10316	NMUR1	900
Glabrous Greenbrier Rhizome	c298	succinic acid	3576	CXCL8	900
Glabrous Greenbrier Rhizome	c298	succinic acid	6373	CXCL11	900
Glabrous Greenbrier Rhizome	c298	succinic acid	64805	P2RY12	900
Glabrous Greenbrier Rhizome	c298	succinic acid	3354	HTR1E	900
Glabrous Greenbrier Rhizome	c298	succinic acid	54205	CYCS	423
Glabrous Greenbrier Rhizome	c298	succinic acid	9934	P2RY14	900
Glabrous Greenbrier Rhizome	c298	succinic acid	2147	F2	834
Glabrous Greenbrier Rhizome	c298	succinic acid	134	ADORA1	900
Glabrous Greenbrier Rhizome	c298	succinic acid	6363	CCL19	900
Glabrous Greenbrier Rhizome	c298	succinic acid	112	ADCY6	907
Glabrous Greenbrier Rhizome	c298	succinic acid	196883	ADCY4	907
Glabrous Greenbrier Rhizome	c298	succinic acid	2771	GNAI2	900
Glabrous Greenbrier Rhizome	c298	succinic acid	354	KLK3	521
Glabrous Greenbrier Rhizome	c298	succinic acid	7915	ALDH5A1	995
Glabrous Greenbrier Rhizome	c298	succinic acid	3350	HTR1A	900
Glabrous Greenbrier Rhizome	c298	succinic acid	3579	CXCR2	900
Glabrous Greenbrier Rhizome	c298	succinic acid	1129	CHRM2	900
Glabrous Greenbrier Rhizome	c298	succinic acid	53829	P2RY13	900
Glabrous Greenbrier Rhizome	c298	succinic acid	3355	HTR1F	900
Glabrous Greenbrier Rhizome	c298	succinic acid	122970	ACOT4	900
Glabrous Greenbrier Rhizome	c298	succinic acid	5179	PENK	900
Glabrous Greenbrier Rhizome	c298	succinic acid	1237	CCR8	900
Glabrous Greenbrier Rhizome	c298	succinic acid	338398	TAS2R60	900
Glabrous Greenbrier Rhizome	c298	succinic acid	57121	LPAR5	900
Glabrous Greenbrier Rhizome	c298	succinic acid	53637	S1PR5	900
Glabrous Greenbrier Rhizome	c298	succinic acid	51289	RXFP3	900
Glabrous Greenbrier Rhizome	c298	succinic acid	8811	GALR2	900
Glabrous Greenbrier Rhizome	c298	succinic acid	283869	NPW	900
Glabrous Greenbrier Rhizome	c298	succinic acid	2831	NPBWR1	900
Glabrous Greenbrier Rhizome	c298	succinic acid	5367	PMCH	900
Glabrous Greenbrier Rhizome	c298	succinic acid	220	ALDH1A3	477
Glabrous Greenbrier Rhizome	c298	succinic acid	2826	CCR10	900
Glabrous Greenbrier Rhizome	c298	succinic acid	4887	NPY2R	900
Glabrous Greenbrier Rhizome	c298	succinic acid	1233	CCR4	900
Glabrous Greenbrier Rhizome	c298	succinic acid	256933	NPB	900
Glabrous Greenbrier Rhizome	c298	succinic acid	11251	PTGDR2	900
Glabrous Greenbrier Rhizome	c298	succinic acid	10287	RGS19	900
Glabrous Greenbrier Rhizome	c298	succinic acid	54331	GNG2	900
Glabrous Greenbrier Rhizome	c298	succinic acid	4987	OPRL1	900
Glabrous Greenbrier Rhizome	c298	succinic acid	3091	HIF1A	941
Glabrous Greenbrier Rhizome	c298	succinic acid	4889	NPY5R	900
Glabrous Greenbrier Rhizome	c298	succinic acid	1235	CCR6	900
Glabrous Greenbrier Rhizome	c298	succinic acid	2358	FPR2	900
Glabrous Greenbrier Rhizome	c298	succinic acid	2359	FPR3	900
Glabrous Greenbrier Rhizome	c298	succinic acid	11255	HRH3	900
Glabrous Greenbrier Rhizome	c298	succinic acid	108	ADCY2	907
Glabrous Greenbrier Rhizome	c298	succinic acid	2770	GNAI1	900
Glabrous Greenbrier Rhizome	c298	succinic acid	2841	GPR18	900
Glabrous Greenbrier Rhizome	c298	succinic acid	197021	LCTL	577
Glabrous Greenbrier Rhizome	c298	succinic acid	2918	GRM8	900
Glabrous Greenbrier Rhizome	c298	succinic acid	224	ALDH3A2	540
Glabrous Greenbrier Rhizome	c298	succinic acid	223	ALDH9A1	946
Glabrous Greenbrier Rhizome	c298	succinic acid	2335	FN1	800
Glabrous Greenbrier Rhizome	c298	succinic acid	728	C5AR1	900
Glabrous Greenbrier Rhizome	c298	succinic acid	6288	SAA1	900
Glabrous Greenbrier Rhizome	c298	succinic acid	5733	PTGER3	900
Glabrous Greenbrier Rhizome	c298	succinic acid	6752	SSTR2	900
Glabrous Greenbrier Rhizome	c298	succinic acid	10803	CCR9	900
Glabrous Greenbrier Rhizome	c298	succinic acid	2917	GRM7	900
Glabrous Greenbrier Rhizome	c298	succinic acid	1903	S1PR3	900
Glabrous Greenbrier Rhizome	c298	succinic acid	2571	GAD1	696
Glabrous Greenbrier Rhizome	c298	succinic acid	6364	CCL20	900
Glabrous Greenbrier Rhizome	c298	succinic acid	1902	LPAR1	900
Glabrous Greenbrier Rhizome	c298	succinic acid	5697	PYY	900
Glabrous Greenbrier Rhizome	c298	succinic acid	1504	CTRB1	521
Glabrous Greenbrier Rhizome	c298	succinic acid	56477	CCL28	900
Glabrous Greenbrier Rhizome	c298	succinic acid	4519	CYTB	945
Glabrous Greenbrier Rhizome	c298	succinic acid	4886	NPY1R	900
Glabrous Greenbrier Rhizome	c298	succinic acid	1813	DRD2	900
Glabrous Greenbrier Rhizome	c298	succinic acid	4283	CXCL9	900
Glabrous Greenbrier Rhizome	c298	succinic acid	56670	SUCNR1	995
Glabrous Greenbrier Rhizome	c298	succinic acid	2913	GRM3	900
Glabrous Greenbrier Rhizome	c298	succinic acid	23038	WDTC1	537
Glabrous Greenbrier Rhizome	c298	succinic acid	6000	RGS7	900
Glabrous Greenbrier Rhizome	c298	succinic acid	183	AGT	951
Glabrous Greenbrier Rhizome	c298	succinic acid	5996	RGS1	900
Glabrous Greenbrier Rhizome	c298	succinic acid	64407	RGS18	900
Glabrous Greenbrier Rhizome	c298	succinic acid	339403	RXFP4	900
Glabrous Greenbrier Rhizome	c298	succinic acid	6001	RGS10	900
Glabrous Greenbrier Rhizome	c298	succinic acid	1268	CNR1	900
Glabrous Greenbrier Rhizome	c298	succinic acid	57413	TMIGD3	900
Glabrous Greenbrier Rhizome	c298	succinic acid	2832	NPBWR2	900
Glabrous Greenbrier Rhizome	c298	succinic acid	2773	GNAI3	900
Glabrous Greenbrier Rhizome	c298	succinic acid	3351	HTR1B	900
Glabrous Greenbrier Rhizome	c298	succinic acid	1806	DPYD	719
Glabrous Greenbrier Rhizome	c298	succinic acid	2805	GOT1	638
Glabrous Greenbrier Rhizome	c298	succinic acid	23566	LPAR3	900
Glabrous Greenbrier Rhizome	c298	succinic acid	186	AGTR2	900
Glabrous Greenbrier Rhizome	c298	succinic acid	5728	PTEN	740
Glabrous Greenbrier Rhizome	c298	succinic acid	5328	PLAU	834
Glabrous Greenbrier Rhizome	c298	succinic acid	2833	CXCR3	900
Glabrous Greenbrier Rhizome	c298	succinic acid	2914	GRM4	900
Glabrous Greenbrier Rhizome	c298	succinic acid	100996758	NPY4R2	900
Glabrous Greenbrier Rhizome	c298	succinic acid	1269	CNR2	900
Glabrous Greenbrier Rhizome	c298	succinic acid	5030	P2RY4	900
Glabrous Greenbrier Rhizome	c298	succinic acid	129521	NMS	900
Glabrous Greenbrier Rhizome	c298	succinic acid	219	ALDH1B1	477
Glabrous Greenbrier Rhizome	c298	succinic acid	165140	OXER1	900
Glabrous Greenbrier Rhizome	c298	succinic acid	9365	KL	577
Glabrous Greenbrier Rhizome	c298	succinic acid	50834	TAS2R1	900
Glabrous Greenbrier Rhizome	c298	succinic acid	1814	DRD3	900
Glabrous Greenbrier Rhizome	c298	succinic acid	91801	ALKBH8	960
Glabrous Greenbrier Rhizome	c298	succinic acid	338442	HCAR2	900
Glabrous Greenbrier Rhizome	c298	succinic acid	6370	CCL25	900
Glabrous Greenbrier Rhizome	c298	succinic acid	259294	TAS2R19	900
Glabrous Greenbrier Rhizome	c298	succinic acid	259290	TAS2R31	900
Glabrous Greenbrier Rhizome	c298	succinic acid	50838	TAS2R13	900
Glabrous Greenbrier Rhizome	c298	succinic acid	9290	GPR55	900
Glabrous Greenbrier Rhizome	c298	succinic acid	2912	GRM2	900
Glabrous Greenbrier Rhizome	c298	succinic acid	2919	CXCL1	900
Glabrous Greenbrier Rhizome	c298	succinic acid	6387	CXCL12	907
Glabrous Greenbrier Rhizome	c298	succinic acid	346562	GNAT3	900
Glabrous Greenbrier Rhizome	c298	succinic acid	4644	MYO5A	402
Glabrous Greenbrier Rhizome	c298	succinic acid	10606	PAICS	755
Glabrous Greenbrier Rhizome	c298	succinic acid	9170	LPAR2	900
Glabrous Greenbrier Rhizome	c298	succinic acid	152	ADRA2C	900
Glabrous Greenbrier Rhizome	c298	succinic acid	259287	TAS2R41	900
Glabrous Greenbrier Rhizome	c298	succinic acid	259286	TAS2R40	900
Glabrous Greenbrier Rhizome	c298	succinic acid	10636	RGS14	900
Glabrous Greenbrier Rhizome	c298	succinic acid	7852	CXCR4	908
Glabrous Greenbrier Rhizome	c298	succinic acid	501	ALDH7A1	477
Glabrous Greenbrier Rhizome	c298	succinic acid	4988	OPRM1	900
Glabrous Greenbrier Rhizome	c298	succinic acid	5999	RGS4	900
Glabrous Greenbrier Rhizome	c298	succinic acid	259285	TAS2R39	900
Glabrous Greenbrier Rhizome	c298	succinic acid	1132	CHRM4	900
Glabrous Greenbrier Rhizome	c298	succinic acid	111	ADCY5	907
Glabrous Greenbrier Rhizome	c298	succinic acid	5478	PPIA	899
Glabrous Greenbrier Rhizome	c298	succinic acid	259296	TAS2R50	900
Glabrous Greenbrier Rhizome	c298	succinic acid	2920	CXCL2	900
Glabrous Greenbrier Rhizome	c298	succinic acid	259289	TAS2R43	900
Glabrous Greenbrier Rhizome	c298	succinic acid	259292	TAS2R46	900
Glabrous Greenbrier Rhizome	c298	succinic acid	8843	HCAR3	900
Glabrous Greenbrier Rhizome	c298	succinic acid	1232	CCR3	900
Glabrous Greenbrier Rhizome	c298	succinic acid	259295	TAS2R20	900
Glabrous Greenbrier Rhizome	c298	succinic acid	50840	TAS2R14	900
Glabrous Greenbrier Rhizome	c298	succinic acid	259293	TAS2R30	900
Glabrous Greenbrier Rhizome	c298	succinic acid	3939	LDHA	404
Glabrous Greenbrier Rhizome	c298	succinic acid	5726	TAS2R38	900
Glabrous Greenbrier Rhizome	c298	succinic acid	9628	RGS6	900
Glabrous Greenbrier Rhizome	c298	succinic acid	1506	CTRL	521
Glabrous Greenbrier Rhizome	c298	succinic acid	9294	S1PR2	900
Glabrous Greenbrier Rhizome	c465	FER	5594	MAPK1	700
Glabrous Greenbrier Rhizome	c465	FER	1666	DECR1	825
Glabrous Greenbrier Rhizome	c465	FER	10965	ACOT2	543
Glabrous Greenbrier Rhizome	c465	FER	5595	MAPK3	700
Glabrous Greenbrier Rhizome	c465	FER	7299	TYR	784
Glabrous Greenbrier Rhizome	c465	FER	5925	RB1	700
Glabrous Greenbrier Rhizome	c465	FER	5226	PGD	700
Glabrous Greenbrier Rhizome	c465	FER	2921	CXCL3	657
Glabrous Greenbrier Rhizome	c465	FER	54205	CYCS	819
Glabrous Greenbrier Rhizome	c465	FER	641371	ACOT1	543
Glabrous Greenbrier Rhizome	c465	FER	122970	ACOT4	543
Glabrous Greenbrier Rhizome	c465	FER	1544	CYP1A2	700
Glabrous Greenbrier Rhizome	c465	FER	54575	UGT1A10	700
Glabrous Greenbrier Rhizome	c465	FER	54577	UGT1A7	700
Glabrous Greenbrier Rhizome	c465	FER	54576	UGT1A8	700
Glabrous Greenbrier Rhizome	c465	FER	1543	CYP1A1	700
Glabrous Greenbrier Rhizome	c465	FER	2539	G6PD	728
Glabrous Greenbrier Rhizome	c465	FER	2919	CXCL1	629
Glabrous Greenbrier Rhizome	c465	FER	1719	DHFR	700
Glabrous Greenbrier Rhizome	c465	FER	54659	UGT1A3	700
Glabrous Greenbrier Rhizome	c465	FER	2920	CXCL2	657
Glabrous Greenbrier Rhizome	c1332	diosgenin	4313	MMP2	815
Glabrous Greenbrier Rhizome	c1332	diosgenin	8795	TNFRSF10B	800
Glabrous Greenbrier Rhizome	c1332	diosgenin	5599	MAPK8	800
Glabrous Greenbrier Rhizome	c1332	diosgenin	7124	TNF	700
Glabrous Greenbrier Rhizome	c505	trans-2,4-decadienal	231	AKR1B1	700
Glabrous Greenbrier Rhizome	c537	HMF	6389	SDHA	416
Glabrous Greenbrier Rhizome	c537	HMF	6817	SULT1A1	700
Glabrous Greenbrier Rhizome	c537	HMF	6799	SULT1A2	700
Glabrous Greenbrier Rhizome	c1864	NCA	23409	SIRT4	819
Glabrous Greenbrier Rhizome	c1864	NCA	23411	SIRT1	996
Glabrous Greenbrier Rhizome	c1864	NCA	10135	NAMPT	991
Glabrous Greenbrier Rhizome	c1864	NCA	952	CD38	979
Glabrous Greenbrier Rhizome	c1864	NCA	3312	HSPA8	900
Glabrous Greenbrier Rhizome	c1864	NCA	4057	LTF	741
Glabrous Greenbrier Rhizome	c1864	NCA	3315	HSPB1	900
Glabrous Greenbrier Rhizome	c1864	NCA	22933	SIRT2	973
Glabrous Greenbrier Rhizome	c1864	NCA	9407	TMPRSS11D	431
Glabrous Greenbrier Rhizome	c1864	NCA	836	CASP3	700
Glabrous Greenbrier Rhizome	c1864	NCA	51547	SIRT7	805
Glabrous Greenbrier Rhizome	c1864	NCA	51548	SIRT6	977
Glabrous Greenbrier Rhizome	c1864	NCA	4860	PNP	900
Glabrous Greenbrier Rhizome	c1864	NCA	2475	MTOR	722
Glabrous Greenbrier Rhizome	c1864	NCA	142	PARP1	919
Glabrous Greenbrier Rhizome	c1864	NCA	1147	CHUK	700
Glabrous Greenbrier Rhizome	c1864	NCA	80351	TNKS2	979
Glabrous Greenbrier Rhizome	c1864	NCA	23410	SIRT3	890
Glabrous Greenbrier Rhizome	c1864	NCA	5970	RELA	723
Glabrous Greenbrier Rhizome	c1864	NCA	3939	LDHA	800
Glabrous Greenbrier Rhizome	c789	Cedar acid	4353	MPO	700
Glabrous Greenbrier Rhizome	c789	Cedar acid	1719	DHFR	700
Glabrous Greenbrier Rhizome	c1031	naringenin	1432	MAPK14	800
Glabrous Greenbrier Rhizome	c2323	taxifolin	338	APOB	938
Glabrous Greenbrier Rhizome	c2323	taxifolin	80270	HSD3B7	556
Glabrous Greenbrier Rhizome	c2323	taxifolin	1728	NQO1	700
Glabrous Greenbrier Rhizome	c2323	taxifolin	93517	SDR42E1	556
Glabrous Greenbrier Rhizome	c2323	taxifolin	3283	HSD3B1	556
Glabrous Greenbrier Rhizome	c2323	taxifolin	3284	HSD3B2	556
Glabrous Greenbrier Rhizome	c2323	taxifolin	50814	NSDHL	556
Glabrous Greenbrier Rhizome	c2323	taxifolin	4363	ABCC1	700
Glabrous Greenbrier Rhizome	c2323	taxifolin	80146	UXS1	556
Glabrous Greenbrier Rhizome	c2323	taxifolin	7264	GFUS	567
Glabrous Greenbrier Rhizome	c766	nonane	3576	CXCL8	700
Glabrous Greenbrier Rhizome	c421	(-)-epicatechin	3162	HMOX1	838
Glabrous Greenbrier Rhizome	c421	(-)-epicatechin	3569	IL6	800
Glabrous Greenbrier Rhizome	c421	(-)-epicatechin	4552	MTRR	597
Glabrous Greenbrier Rhizome	c421	(-)-epicatechin	4846	NOS3	818
Glabrous Greenbrier Rhizome	c421	(-)-epicatechin	4843	NOS2	794
Glabrous Greenbrier Rhizome	c421	(-)-epicatechin	249	ALPL	441
Glabrous Greenbrier Rhizome	c421	(-)-epicatechin	5447	POR	597
Glabrous Greenbrier Rhizome	c271	Dihydroresveratrol	2100	ESR2	423
Glabrous Greenbrier Rhizome	c2582	resveratrol	1080	CFTR	943
Glabrous Greenbrier Rhizome	c2582	resveratrol	23409	SIRT4	920
Glabrous Greenbrier Rhizome	c2582	resveratrol	2099	ESR1	991
Glabrous Greenbrier Rhizome	c2582	resveratrol	23411	SIRT1	993
Glabrous Greenbrier Rhizome	c2582	resveratrol	5594	MAPK1	728
Glabrous Greenbrier Rhizome	c2582	resveratrol	7494	XBP1	700
Glabrous Greenbrier Rhizome	c2582	resveratrol	3162	HMOX1	961
Glabrous Greenbrier Rhizome	c2582	resveratrol	4792	NFKBIA	779
Glabrous Greenbrier Rhizome	c2582	resveratrol	1457	CSNK2A1	800
Glabrous Greenbrier Rhizome	c2582	resveratrol	4313	MMP2	947
Glabrous Greenbrier Rhizome	c2582	resveratrol	2936	GSR	865
Glabrous Greenbrier Rhizome	c2582	resveratrol	8529	CYP4F2	824
Glabrous Greenbrier Rhizome	c2582	resveratrol	7040	TGFB1	942
Glabrous Greenbrier Rhizome	c2582	resveratrol	2931	GSK3A	742
Glabrous Greenbrier Rhizome	c2582	resveratrol	5444	PON1	700
Glabrous Greenbrier Rhizome	c2582	resveratrol	10135	NAMPT	962
Glabrous Greenbrier Rhizome	c2582	resveratrol	5054	SERPINE1	873
Glabrous Greenbrier Rhizome	c2582	resveratrol	727	C5	700
Glabrous Greenbrier Rhizome	c2582	resveratrol	6347	CCL2	931
Glabrous Greenbrier Rhizome	c2582	resveratrol	6783	SULT1E1	700
Glabrous Greenbrier Rhizome	c2582	resveratrol	595	CCND1	857
Glabrous Greenbrier Rhizome	c2582	resveratrol	3458	IFNG	824
Glabrous Greenbrier Rhizome	c2582	resveratrol	1432	MAPK14	849
Glabrous Greenbrier Rhizome	c2582	resveratrol	338	APOB	729
Glabrous Greenbrier Rhizome	c2582	resveratrol	4953	ODC1	942
Glabrous Greenbrier Rhizome	c2582	resveratrol	847	CAT	871
Glabrous Greenbrier Rhizome	c2582	resveratrol	8743	TNFSF10	943
Glabrous Greenbrier Rhizome	c2582	resveratrol	196	AHR	769
Glabrous Greenbrier Rhizome	c2582	resveratrol	4852	NPY	818
Glabrous Greenbrier Rhizome	c2582	resveratrol	976	ADGRE5	843
Glabrous Greenbrier Rhizome	c2582	resveratrol	1026	CDKN1A	768
Glabrous Greenbrier Rhizome	c2582	resveratrol	3315	HSPB1	824
Glabrous Greenbrier Rhizome	c2582	resveratrol	22933	SIRT2	940
Glabrous Greenbrier Rhizome	c2582	resveratrol	239	ALOX12	700
Glabrous Greenbrier Rhizome	c2582	resveratrol	1571	CYP2E1	818
Glabrous Greenbrier Rhizome	c2582	resveratrol	83667	SESN2	824
Glabrous Greenbrier Rhizome	c2582	resveratrol	3845	KRAS	766
Glabrous Greenbrier Rhizome	c2582	resveratrol	1019	CDK4	862
Glabrous Greenbrier Rhizome	c2582	resveratrol	3569	IL6	953
Glabrous Greenbrier Rhizome	c2582	resveratrol	7097	TLR2	728
Glabrous Greenbrier Rhizome	c2582	resveratrol	1559	CYP2C9	723
Glabrous Greenbrier Rhizome	c2582	resveratrol	506	ATP5F1B	794
Glabrous Greenbrier Rhizome	c2582	resveratrol	8989	TRPA1	786
Glabrous Greenbrier Rhizome	c2582	resveratrol	5465	PPARA	960
Glabrous Greenbrier Rhizome	c2582	resveratrol	5595	MAPK3	744
Glabrous Greenbrier Rhizome	c2582	resveratrol	7299	TYR	772
Glabrous Greenbrier Rhizome	c2582	resveratrol	3553	IL1B	947
Glabrous Greenbrier Rhizome	c2582	resveratrol	1991	ELANE	815
Glabrous Greenbrier Rhizome	c2582	resveratrol	3791	KDR	824
Glabrous Greenbrier Rhizome	c2582	resveratrol	5290	PIK3CA	467
Glabrous Greenbrier Rhizome	c2582	resveratrol	6774	STAT3	955
Glabrous Greenbrier Rhizome	c2582	resveratrol	4552	MTRR	473
Glabrous Greenbrier Rhizome	c2582	resveratrol	5443	POMC	800
Glabrous Greenbrier Rhizome	c2582	resveratrol	3383	ICAM1	851
Glabrous Greenbrier Rhizome	c2582	resveratrol	6389	SDHA	723
Glabrous Greenbrier Rhizome	c2582	resveratrol	1950	EGF	736
Glabrous Greenbrier Rhizome	c2582	resveratrol	1017	CDK2	752
Glabrous Greenbrier Rhizome	c2582	resveratrol	5925	RB1	736
Glabrous Greenbrier Rhizome	c2582	resveratrol	3480	IGF1R	869
Glabrous Greenbrier Rhizome	c2582	resveratrol	7157	TP53	965
Glabrous Greenbrier Rhizome	c2582	resveratrol	207	AKT1	971
Glabrous Greenbrier Rhizome	c2582	resveratrol	6531	SLC6A3	471
Glabrous Greenbrier Rhizome	c2582	resveratrol	1956	EGFR	947
Glabrous Greenbrier Rhizome	c2582	resveratrol	8795	TNFRSF10B	942
Glabrous Greenbrier Rhizome	c2582	resveratrol	472	ATM	945
Glabrous Greenbrier Rhizome	c2582	resveratrol	498	ATP5F1A	794
Glabrous Greenbrier Rhizome	c2582	resveratrol	9407	TMPRSS11D	786
Glabrous Greenbrier Rhizome	c2582	resveratrol	351	APP	740
Glabrous Greenbrier Rhizome	c2582	resveratrol	9131	AIFM1	778
Glabrous Greenbrier Rhizome	c2582	resveratrol	5468	PPARG	991
Glabrous Greenbrier Rhizome	c2582	resveratrol	729230	CCR2	827
Glabrous Greenbrier Rhizome	c2582	resveratrol	1234	CCR5	683
Glabrous Greenbrier Rhizome	c2582	resveratrol	581	BAX	736
Glabrous Greenbrier Rhizome	c2582	resveratrol	251	ALPG	816
Glabrous Greenbrier Rhizome	c2582	resveratrol	1230	CCR1	553
Glabrous Greenbrier Rhizome	c2582	resveratrol	3600	IL15	830
Glabrous Greenbrier Rhizome	c2582	resveratrol	4846	NOS3	987
Glabrous Greenbrier Rhizome	c2582	resveratrol	216	ALDH1A1	700
Glabrous Greenbrier Rhizome	c2582	resveratrol	598	BCL2L1	758
Glabrous Greenbrier Rhizome	c2582	resveratrol	3479	IGF1	962
Glabrous Greenbrier Rhizome	c2582	resveratrol	3308	HSPA4	818
Glabrous Greenbrier Rhizome	c2582	resveratrol	8988	HSPB3	800
Glabrous Greenbrier Rhizome	c2582	resveratrol	84869	CBR4	666
Glabrous Greenbrier Rhizome	c2582	resveratrol	54658	UGT1A1	726
Glabrous Greenbrier Rhizome	c2582	resveratrol	3667	IRS1	507
Glabrous Greenbrier Rhizome	c2582	resveratrol	3596	IL13	938
Glabrous Greenbrier Rhizome	c2582	resveratrol	3627	CXCL10	700
Glabrous Greenbrier Rhizome	c2582	resveratrol	2353	FOS	945
Glabrous Greenbrier Rhizome	c2582	resveratrol	3576	CXCL8	948
Glabrous Greenbrier Rhizome	c2582	resveratrol	836	CASP3	956
Glabrous Greenbrier Rhizome	c2582	resveratrol	354	KLK3	824
Glabrous Greenbrier Rhizome	c2582	resveratrol	637	BID	700
Glabrous Greenbrier Rhizome	c2582	resveratrol	1728	NQO1	921
Glabrous Greenbrier Rhizome	c2582	resveratrol	5315	PKM	945
Glabrous Greenbrier Rhizome	c2582	resveratrol	9370	ADIPOQ	868
Glabrous Greenbrier Rhizome	c2582	resveratrol	6517	SLC2A4	830
Glabrous Greenbrier Rhizome	c2582	resveratrol	6817	SULT1A1	700
Glabrous Greenbrier Rhizome	c2582	resveratrol	2932	GSK3B	739
Glabrous Greenbrier Rhizome	c2582	resveratrol	4843	NOS2	864
Glabrous Greenbrier Rhizome	c2582	resveratrol	6667	SP1	722
Glabrous Greenbrier Rhizome	c2582	resveratrol	51547	SIRT7	910
Glabrous Greenbrier Rhizome	c2582	resveratrol	596	BCL2	764
Glabrous Greenbrier Rhizome	c2582	resveratrol	842	CASP9	745
Glabrous Greenbrier Rhizome	c2582	resveratrol	1233	CCR4	553
Glabrous Greenbrier Rhizome	c2582	resveratrol	10057	ABCC5	727
Glabrous Greenbrier Rhizome	c2582	resveratrol	8856	NR1I2	700
Glabrous Greenbrier Rhizome	c2582	resveratrol	51548	SIRT6	907
Glabrous Greenbrier Rhizome	c2582	resveratrol	1576	CYP3A4	956
Glabrous Greenbrier Rhizome	c2582	resveratrol	3091	HIF1A	949
Glabrous Greenbrier Rhizome	c2582	resveratrol	6799	SULT1A2	700
Glabrous Greenbrier Rhizome	c2582	resveratrol	5747	PTK2	725
Glabrous Greenbrier Rhizome	c2582	resveratrol	1544	CYP1A2	950
Glabrous Greenbrier Rhizome	c2582	resveratrol	54575	UGT1A10	721
Glabrous Greenbrier Rhizome	c2582	resveratrol	2100	ESR2	945
Glabrous Greenbrier Rhizome	c2582	resveratrol	1499	CTNNB1	723
Glabrous Greenbrier Rhizome	c2582	resveratrol	54600	UGT1A9	721
Glabrous Greenbrier Rhizome	c2582	resveratrol	509	ATP5F1C	794
Glabrous Greenbrier Rhizome	c2582	resveratrol	6714	SRC	946
Glabrous Greenbrier Rhizome	c2582	resveratrol	841	CASP8	746
Glabrous Greenbrier Rhizome	c2582	resveratrol	405	ARNT	700
Glabrous Greenbrier Rhizome	c2582	resveratrol	5294	PIK3CG	722
Glabrous Greenbrier Rhizome	c2582	resveratrol	5599	MAPK8	771
Glabrous Greenbrier Rhizome	c2582	resveratrol	1565	CYP2D6	700
Glabrous Greenbrier Rhizome	c2582	resveratrol	2475	MTOR	950
Glabrous Greenbrier Rhizome	c2582	resveratrol	5742	PTGS1	978
Glabrous Greenbrier Rhizome	c2582	resveratrol	183	AGT	933
Glabrous Greenbrier Rhizome	c2582	resveratrol	142	PARP1	952
Glabrous Greenbrier Rhizome	c2582	resveratrol	9970	NR1I3	727
Glabrous Greenbrier Rhizome	c2582	resveratrol	4170	MCL1	757
Glabrous Greenbrier Rhizome	c2582	resveratrol	840	CASP7	724
Glabrous Greenbrier Rhizome	c2582	resveratrol	3725	JUN	946
Glabrous Greenbrier Rhizome	c2582	resveratrol	1557	CYP2C19	728
Glabrous Greenbrier Rhizome	c2582	resveratrol	5728	PTEN	963
Glabrous Greenbrier Rhizome	c2582	resveratrol	4318	MMP9	949
Glabrous Greenbrier Rhizome	c2582	resveratrol	5328	PLAU	824
Glabrous Greenbrier Rhizome	c2582	resveratrol	54577	UGT1A7	700
Glabrous Greenbrier Rhizome	c2582	resveratrol	54576	UGT1A8	700
Glabrous Greenbrier Rhizome	c2582	resveratrol	7099	TLR4	742
Glabrous Greenbrier Rhizome	c2582	resveratrol	367	AR	946
Glabrous Greenbrier Rhizome	c2582	resveratrol	249	ALPL	816
Glabrous Greenbrier Rhizome	c2582	resveratrol	10257	ABCC4	727
Glabrous Greenbrier Rhizome	c2582	resveratrol	1906	EDN1	700
Glabrous Greenbrier Rhizome	c2582	resveratrol	2308	FOXO1	961
Glabrous Greenbrier Rhizome	c2582	resveratrol	1543	CYP1A1	957
Glabrous Greenbrier Rhizome	c2582	resveratrol	3717	JAK2	728
Glabrous Greenbrier Rhizome	c2582	resveratrol	11200	CHEK2	761
Glabrous Greenbrier Rhizome	c2582	resveratrol	23410	SIRT3	971
Glabrous Greenbrier Rhizome	c2582	resveratrol	250	ALPP	816
Glabrous Greenbrier Rhizome	c2582	resveratrol	2539	G6PD	569
Glabrous Greenbrier Rhizome	c2582	resveratrol	983	CDK1	725
Glabrous Greenbrier Rhizome	c2582	resveratrol	2919	CXCL1	700
Glabrous Greenbrier Rhizome	c2582	resveratrol	4780	NFE2L2	958
Glabrous Greenbrier Rhizome	c2582	resveratrol	4644	MYO5A	560
Glabrous Greenbrier Rhizome	c2582	resveratrol	4363	ABCC1	727
Glabrous Greenbrier Rhizome	c2582	resveratrol	5970	RELA	950
Glabrous Greenbrier Rhizome	c2582	resveratrol	6915	TBXA2R	800
Glabrous Greenbrier Rhizome	c2582	resveratrol	7124	TNF	952
Glabrous Greenbrier Rhizome	c2582	resveratrol	2876	GPX1	955
Glabrous Greenbrier Rhizome	c2582	resveratrol	5578	PRKCA	947
Glabrous Greenbrier Rhizome	c2582	resveratrol	7153	TOP2A	700
Glabrous Greenbrier Rhizome	c2582	resveratrol	2741	GLRA1	465
Glabrous Greenbrier Rhizome	c2582	resveratrol	3586	IL10	735
Glabrous Greenbrier Rhizome	c2582	resveratrol	627	BDNF	822
Glabrous Greenbrier Rhizome	c2582	resveratrol	5447	POR	473
Glabrous Greenbrier Rhizome	c2582	resveratrol	1232	CCR3	553
Glabrous Greenbrier Rhizome	c3983	Tulipane	54995	OXSM	462
Glabrous Greenbrier Rhizome	c270	taxifolin	5743	PTGS2	9999
Glabrous Greenbrier Rhizome	c270	taxifolin	4843	NOS2	9999
Glabrous Greenbrier Rhizome	c270	taxifolin	3383	ICAM1	9999
Glabrous Greenbrier Rhizome	c270	taxifolin	5970	RELA	9999
Glabrous Greenbrier Rhizome	c270	taxifolin	338	APOB	9999
Glabrous Greenbrier Rhizome	c421	(-)-epicatechin	1312	COMT	9999
Glabrous Greenbrier Rhizome	c421	(-)-epicatechin	207	AKT1	9999
Glabrous Greenbrier Rhizome	c421	(-)-epicatechin	50506	DUOX2	9999
Glabrous Greenbrier Rhizome	c421	(-)-epicatechin	9429	ABCG2	9999
Glabrous Greenbrier Rhizome	c421	(-)-epicatechin	836	CASP3	9999
Glabrous Greenbrier Rhizome	c421	(-)-epicatechin	6347	CCL2	9999
Glabrous Greenbrier Rhizome	c421	(-)-epicatechin	7124	TNF	9999
Glabrous Greenbrier Rhizome	c421	(-)-epicatechin	3552	IL1A	9999
Glabrous Greenbrier Rhizome	c421	(-)-epicatechin	3569	IL6	9999
Glabrous Greenbrier Rhizome	c421	(-)-epicatechin	3558	IL2	9999
Glabrous Greenbrier Rhizome	c421	(-)-epicatechin	5327	PLAT	9999
Glabrous Greenbrier Rhizome	c421	(-)-epicatechin	5328	PLAU	9999
Glabrous Greenbrier Rhizome	c421	(-)-epicatechin	3037	HAS2	9999
Glabrous Greenbrier Rhizome	c421	(-)-epicatechin	5447	POR	9999
Glabrous Greenbrier Rhizome	c421	(-)-epicatechin	3725	JUN	9999
Glabrous Greenbrier Rhizome	c2582	resveratrol	23411	SIRT1	9999
Glabrous Greenbrier Rhizome	c2582	resveratrol	7498	XDH	9999
Glabrous Greenbrier Rhizome	c2582	resveratrol	4353	MPO	9999
Glabrous Greenbrier Rhizome	c2582	resveratrol	2099	ESR1	9999
Glabrous Greenbrier Rhizome	c2582	resveratrol	2100	ESR2	9999
Glabrous Greenbrier Rhizome	c2582	resveratrol	1543	CYP1A1	9999
Glabrous Greenbrier Rhizome	c2582	resveratrol	196	AHR	9999
Glabrous Greenbrier Rhizome	c2582	resveratrol	7157	TP53	9999
Glabrous Greenbrier Rhizome	c2582	resveratrol	2353	FOS	9999
Glabrous Greenbrier Rhizome	c2582	resveratrol	3725	JUN	9999
Glabrous Greenbrier Rhizome	c2582	resveratrol	1026	CDKN1A	9999
Glabrous Greenbrier Rhizome	c2582	resveratrol	595	CCND1	9999
Glabrous Greenbrier Rhizome	c2582	resveratrol	1019	CDK4	9999
Glabrous Greenbrier Rhizome	c2582	resveratrol	836	CASP3	9999
Glabrous Greenbrier Rhizome	c2582	resveratrol	890	CCNA2	9999
Glabrous Greenbrier Rhizome	c2582	resveratrol	596	BCL2	9999
Glabrous Greenbrier Rhizome	c2582	resveratrol	598	BCL2L1	9999
Glabrous Greenbrier Rhizome	c2582	resveratrol	842	CASP9	9999
Glabrous Greenbrier Rhizome	c2582	resveratrol	581	BAX	9999
Glabrous Greenbrier Rhizome	c2582	resveratrol	983	CDK1	9999
Glabrous Greenbrier Rhizome	c2582	resveratrol	1017	CDK2	9999
Glabrous Greenbrier Rhizome	c2582	resveratrol	5743	PTGS2	9999
Glabrous Greenbrier Rhizome	c2582	resveratrol	5594	MAPK1	9999
Glabrous Greenbrier Rhizome	c2582	resveratrol	5599	MAPK8	9999
Glabrous Greenbrier Rhizome	c2582	resveratrol	6714	SRC	9999
Glabrous Greenbrier Rhizome	c2582	resveratrol	5970	RELA	9999
Glabrous Greenbrier Rhizome	c2582	resveratrol	4318	MMP9	9999
Glabrous Greenbrier Rhizome	c2582	resveratrol	5578	PRKCA	9999
Glabrous Greenbrier Rhizome	c2582	resveratrol	2697	GJA1	9999
Glabrous Greenbrier Rhizome	c2582	resveratrol	9429	ABCG2	9999
Glabrous Greenbrier Rhizome	c2582	resveratrol	5327	PLAT	9999
Glabrous Greenbrier Rhizome	c2582	resveratrol	5328	PLAU	9999
Glabrous Greenbrier Rhizome	c2582	resveratrol	5728	PTEN	9999
Glabrous Greenbrier Rhizome	c2582	resveratrol	4792	NFKBIA	9999
Glabrous Greenbrier Rhizome	c2582	resveratrol	2152	F3	9999
Glabrous Greenbrier Rhizome	c2582	resveratrol	4846	NOS3	9999
Glabrous Greenbrier Rhizome	c2582	resveratrol	4843	NOS2	9999
Glabrous Greenbrier Rhizome	c2582	resveratrol	8972	MGAM	9999
Glabrous Greenbrier Rhizome	c2582	resveratrol	3552	IL1A	9999
Glabrous Greenbrier Rhizome	c2582	resveratrol	7124	TNF	9999
Glabrous Greenbrier Rhizome	c2582	resveratrol	5465	PPARA	9999
Glabrous Greenbrier Rhizome	c2582	resveratrol	5468	PPARG	9999
Glabrous Greenbrier Rhizome	c2582	resveratrol	5444	PON1	9999
Glabrous Greenbrier Rhizome	c2582	resveratrol	3569	IL6	9999
Glabrous Greenbrier Rhizome	c2582	resveratrol	3576	CXCL8	9999
Glabrous Greenbrier Rhizome	c2582	resveratrol	6401	SELE	9999
Glabrous Greenbrier Rhizome	c2582	resveratrol	317	APAF1	9999
Glabrous Greenbrier Rhizome	c2582	resveratrol	207	AKT1	9999
Glabrous Greenbrier Rhizome	c2582	resveratrol	6772	STAT1	9999
Glabrous Greenbrier Rhizome	c2582	resveratrol	6774	STAT3	9999
Glabrous Greenbrier Rhizome	c2582	resveratrol	3091	HIF1A	9999
Glabrous Greenbrier Rhizome	c2582	resveratrol	7422	VEGFA	9999
Glabrous Greenbrier Rhizome	c2582	resveratrol	5243	ABCB1	9999
Glabrous Greenbrier Rhizome	c2582	resveratrol	1906	EDN1	9999
Glabrous Greenbrier Rhizome	c2582	resveratrol	6647	SOD1	9999
Glabrous Greenbrier Rhizome	c2582	resveratrol	1728	NQO1	9999
Glabrous Greenbrier Rhizome	c2582	resveratrol	847	CAT	9999
Glabrous Greenbrier Rhizome	c2582	resveratrol	3667	IRS1	9999
Glabrous Greenbrier Rhizome	c2582	resveratrol	6517	SLC2A4	9999
Glabrous Greenbrier Rhizome	c2582	resveratrol	3553	IL1B	9999
Glabrous Greenbrier Rhizome	c2582	resveratrol	1499	CTNNB1	9999
Glabrous Greenbrier Rhizome	c2582	resveratrol	4313	MMP2	9999
Glabrous Greenbrier Rhizome	c2582	resveratrol	6347	CCL2	9999
Glabrous Greenbrier Rhizome	c2582	resveratrol	22933	SIRT2	9999
Glabrous Greenbrier Rhizome	c2582	resveratrol	728	C5AR1	9999
Glabrous Greenbrier Rhizome	c2582	resveratrol	4780	NFE2L2	9999
Glabrous Greenbrier Rhizome	c2582	resveratrol	5579	PRKCB	9999
Glabrous Greenbrier Rhizome	c2582	resveratrol	7040	TGFB1	9999
Glabrous Greenbrier Rhizome	c2582	resveratrol	2308	FOXO1	9999
Glabrous Greenbrier Rhizome	c2582	resveratrol	2475	MTOR	9999
Glabrous Greenbrier Rhizome	c2582	resveratrol	367	AR	9999
Glabrous Greenbrier Rhizome	c2582	resveratrol	729230	CCR2	9999
Glabrous Greenbrier Rhizome	c2582	resveratrol	4170	MCL1	9999
Glabrous Greenbrier Rhizome	c2582	resveratrol	8743	TNFSF10	9999
Glabrous Greenbrier Rhizome	c2582	resveratrol	8795	TNFRSF10B	9999
Glabrous Greenbrier Rhizome	c2582	resveratrol	5595	MAPK3	9999
Glabrous Greenbrier Rhizome	c2582	resveratrol	4953	ODC1	9999
Glabrous Greenbrier Rhizome	c2582	resveratrol	50506	DUOX2	9999
Glabrous Greenbrier Rhizome	c2582	resveratrol	597	BCL2A1	9999
Glabrous Greenbrier Rhizome	c2582	resveratrol	3586	IL10	9999
Glabrous Greenbrier Rhizome	c2582	resveratrol	3383	ICAM1	9999
Glabrous Greenbrier Rhizome	c2582	resveratrol	5742	PTGS1	9999
Glabrous Greenbrier Rhizome	c2582	resveratrol	1545	CYP1B1	9999
Glabrous Greenbrier Rhizome	c2582	resveratrol	7039	TGFA	9999
Glabrous Greenbrier Rhizome	c2582	resveratrol	3480	IGF1R	9999
Glabrous Greenbrier Rhizome	c2582	resveratrol	6783	SULT1E1	9999
Glabrous Greenbrier Rhizome	c421	epicatechin	7498	XDH	9999
Glabrous Greenbrier Rhizome	c2582	trans-resveratrol	1080	CFTR	943
Glabrous Greenbrier Rhizome	c2582	trans-resveratrol	23409	SIRT4	920
Glabrous Greenbrier Rhizome	c2582	trans-resveratrol	2099	ESR1	991
Glabrous Greenbrier Rhizome	c2582	trans-resveratrol	23411	SIRT1	993
Glabrous Greenbrier Rhizome	c2582	trans-resveratrol	5594	MAPK1	728
Glabrous Greenbrier Rhizome	c2582	trans-resveratrol	7494	XBP1	700
Glabrous Greenbrier Rhizome	c2582	trans-resveratrol	3162	HMOX1	961
Glabrous Greenbrier Rhizome	c2582	trans-resveratrol	4792	NFKBIA	779
Glabrous Greenbrier Rhizome	c2582	trans-resveratrol	1457	CSNK2A1	800
Glabrous Greenbrier Rhizome	c2582	trans-resveratrol	4313	MMP2	947
Glabrous Greenbrier Rhizome	c2582	trans-resveratrol	2936	GSR	865
Glabrous Greenbrier Rhizome	c2582	trans-resveratrol	8529	CYP4F2	824
Glabrous Greenbrier Rhizome	c2582	trans-resveratrol	7040	TGFB1	942
Glabrous Greenbrier Rhizome	c2582	trans-resveratrol	2931	GSK3A	742
Glabrous Greenbrier Rhizome	c2582	trans-resveratrol	5444	PON1	700
Glabrous Greenbrier Rhizome	c2582	trans-resveratrol	10135	NAMPT	962
Glabrous Greenbrier Rhizome	c2582	trans-resveratrol	5054	SERPINE1	873
Glabrous Greenbrier Rhizome	c2582	trans-resveratrol	727	C5	700
Glabrous Greenbrier Rhizome	c2582	trans-resveratrol	6347	CCL2	931
Glabrous Greenbrier Rhizome	c2582	trans-resveratrol	6783	SULT1E1	700
Glabrous Greenbrier Rhizome	c2582	trans-resveratrol	595	CCND1	857
Glabrous Greenbrier Rhizome	c2582	trans-resveratrol	3458	IFNG	824
Glabrous Greenbrier Rhizome	c2582	trans-resveratrol	1432	MAPK14	849
Glabrous Greenbrier Rhizome	c2582	trans-resveratrol	338	APOB	729
Glabrous Greenbrier Rhizome	c2582	trans-resveratrol	4953	ODC1	942
Glabrous Greenbrier Rhizome	c2582	trans-resveratrol	847	CAT	871
Glabrous Greenbrier Rhizome	c2582	trans-resveratrol	8743	TNFSF10	943
Glabrous Greenbrier Rhizome	c2582	trans-resveratrol	196	AHR	769
Glabrous Greenbrier Rhizome	c2582	trans-resveratrol	4852	NPY	818
Glabrous Greenbrier Rhizome	c2582	trans-resveratrol	976	ADGRE5	843
Glabrous Greenbrier Rhizome	c2582	trans-resveratrol	1026	CDKN1A	768
Glabrous Greenbrier Rhizome	c2582	trans-resveratrol	3315	HSPB1	824
Glabrous Greenbrier Rhizome	c2582	trans-resveratrol	22933	SIRT2	940
Glabrous Greenbrier Rhizome	c2582	trans-resveratrol	239	ALOX12	700
Glabrous Greenbrier Rhizome	c2582	trans-resveratrol	1571	CYP2E1	818
Glabrous Greenbrier Rhizome	c2582	trans-resveratrol	83667	SESN2	824
Glabrous Greenbrier Rhizome	c2582	trans-resveratrol	3845	KRAS	766
Glabrous Greenbrier Rhizome	c2582	trans-resveratrol	1019	CDK4	862
Glabrous Greenbrier Rhizome	c2582	trans-resveratrol	3569	IL6	953
Glabrous Greenbrier Rhizome	c2582	trans-resveratrol	7097	TLR2	728
Glabrous Greenbrier Rhizome	c2582	trans-resveratrol	1559	CYP2C9	723
Glabrous Greenbrier Rhizome	c2582	trans-resveratrol	506	ATP5F1B	794
Glabrous Greenbrier Rhizome	c2582	trans-resveratrol	8989	TRPA1	786
Glabrous Greenbrier Rhizome	c2582	trans-resveratrol	5465	PPARA	960
Glabrous Greenbrier Rhizome	c2582	trans-resveratrol	5595	MAPK3	744
Glabrous Greenbrier Rhizome	c2582	trans-resveratrol	7299	TYR	772
Glabrous Greenbrier Rhizome	c2582	trans-resveratrol	3553	IL1B	947
Glabrous Greenbrier Rhizome	c2582	trans-resveratrol	1991	ELANE	815
Glabrous Greenbrier Rhizome	c2582	trans-resveratrol	3791	KDR	824
Glabrous Greenbrier Rhizome	c2582	trans-resveratrol	5290	PIK3CA	467
Glabrous Greenbrier Rhizome	c2582	trans-resveratrol	6774	STAT3	955
Glabrous Greenbrier Rhizome	c2582	trans-resveratrol	4552	MTRR	473
Glabrous Greenbrier Rhizome	c2582	trans-resveratrol	5443	POMC	800
Glabrous Greenbrier Rhizome	c2582	trans-resveratrol	3383	ICAM1	851
Glabrous Greenbrier Rhizome	c2582	trans-resveratrol	6389	SDHA	723
Glabrous Greenbrier Rhizome	c2582	trans-resveratrol	1950	EGF	736
Glabrous Greenbrier Rhizome	c2582	trans-resveratrol	1017	CDK2	752
Glabrous Greenbrier Rhizome	c2582	trans-resveratrol	5925	RB1	736
Glabrous Greenbrier Rhizome	c2582	trans-resveratrol	3480	IGF1R	869
Glabrous Greenbrier Rhizome	c2582	trans-resveratrol	7157	TP53	965
Glabrous Greenbrier Rhizome	c2582	trans-resveratrol	207	AKT1	971
Glabrous Greenbrier Rhizome	c2582	trans-resveratrol	6531	SLC6A3	471
Glabrous Greenbrier Rhizome	c2582	trans-resveratrol	1956	EGFR	947
Glabrous Greenbrier Rhizome	c2582	trans-resveratrol	8795	TNFRSF10B	942
Glabrous Greenbrier Rhizome	c2582	trans-resveratrol	472	ATM	945
Glabrous Greenbrier Rhizome	c2582	trans-resveratrol	498	ATP5F1A	794
Glabrous Greenbrier Rhizome	c2582	trans-resveratrol	9407	TMPRSS11D	786
Glabrous Greenbrier Rhizome	c2582	trans-resveratrol	351	APP	740
Glabrous Greenbrier Rhizome	c2582	trans-resveratrol	9131	AIFM1	778
Glabrous Greenbrier Rhizome	c2582	trans-resveratrol	5468	PPARG	991
Glabrous Greenbrier Rhizome	c2582	trans-resveratrol	729230	CCR2	827
Glabrous Greenbrier Rhizome	c2582	trans-resveratrol	1234	CCR5	683
Glabrous Greenbrier Rhizome	c2582	trans-resveratrol	581	BAX	736
Glabrous Greenbrier Rhizome	c2582	trans-resveratrol	251	ALPG	816
Glabrous Greenbrier Rhizome	c2582	trans-resveratrol	1230	CCR1	553
Glabrous Greenbrier Rhizome	c2582	trans-resveratrol	3600	IL15	830
Glabrous Greenbrier Rhizome	c2582	trans-resveratrol	4846	NOS3	987
Glabrous Greenbrier Rhizome	c2582	trans-resveratrol	216	ALDH1A1	700
Glabrous Greenbrier Rhizome	c2582	trans-resveratrol	598	BCL2L1	758
Glabrous Greenbrier Rhizome	c2582	trans-resveratrol	3479	IGF1	962
Glabrous Greenbrier Rhizome	c2582	trans-resveratrol	3308	HSPA4	818
Glabrous Greenbrier Rhizome	c2582	trans-resveratrol	8988	HSPB3	800
Glabrous Greenbrier Rhizome	c2582	trans-resveratrol	84869	CBR4	666
Glabrous Greenbrier Rhizome	c2582	trans-resveratrol	54658	UGT1A1	726
Glabrous Greenbrier Rhizome	c2582	trans-resveratrol	3667	IRS1	507
Glabrous Greenbrier Rhizome	c2582	trans-resveratrol	3596	IL13	938
Glabrous Greenbrier Rhizome	c2582	trans-resveratrol	3627	CXCL10	700
Glabrous Greenbrier Rhizome	c2582	trans-resveratrol	2353	FOS	945
Glabrous Greenbrier Rhizome	c2582	trans-resveratrol	3576	CXCL8	948
Glabrous Greenbrier Rhizome	c2582	trans-resveratrol	836	CASP3	956
Glabrous Greenbrier Rhizome	c2582	trans-resveratrol	354	KLK3	824
Glabrous Greenbrier Rhizome	c2582	trans-resveratrol	637	BID	700
Glabrous Greenbrier Rhizome	c2582	trans-resveratrol	1728	NQO1	921
Glabrous Greenbrier Rhizome	c2582	trans-resveratrol	5315	PKM	945
Glabrous Greenbrier Rhizome	c2582	trans-resveratrol	9370	ADIPOQ	868
Glabrous Greenbrier Rhizome	c2582	trans-resveratrol	6517	SLC2A4	830
Glabrous Greenbrier Rhizome	c2582	trans-resveratrol	6817	SULT1A1	700
Glabrous Greenbrier Rhizome	c2582	trans-resveratrol	2932	GSK3B	739
Glabrous Greenbrier Rhizome	c2582	trans-resveratrol	4843	NOS2	864
Glabrous Greenbrier Rhizome	c2582	trans-resveratrol	6667	SP1	722
Glabrous Greenbrier Rhizome	c2582	trans-resveratrol	51547	SIRT7	910
Glabrous Greenbrier Rhizome	c2582	trans-resveratrol	596	BCL2	764
Glabrous Greenbrier Rhizome	c2582	trans-resveratrol	842	CASP9	745
Glabrous Greenbrier Rhizome	c2582	trans-resveratrol	1233	CCR4	553
Glabrous Greenbrier Rhizome	c2582	trans-resveratrol	10057	ABCC5	727
Glabrous Greenbrier Rhizome	c2582	trans-resveratrol	8856	NR1I2	700
Glabrous Greenbrier Rhizome	c2582	trans-resveratrol	51548	SIRT6	907
Glabrous Greenbrier Rhizome	c2582	trans-resveratrol	1576	CYP3A4	956
Glabrous Greenbrier Rhizome	c2582	trans-resveratrol	3091	HIF1A	949
Glabrous Greenbrier Rhizome	c2582	trans-resveratrol	6799	SULT1A2	700
Glabrous Greenbrier Rhizome	c2582	trans-resveratrol	5747	PTK2	725
Glabrous Greenbrier Rhizome	c2582	trans-resveratrol	1544	CYP1A2	950
Glabrous Greenbrier Rhizome	c2582	trans-resveratrol	54575	UGT1A10	721
Glabrous Greenbrier Rhizome	c2582	trans-resveratrol	2100	ESR2	945
Glabrous Greenbrier Rhizome	c2582	trans-resveratrol	1499	CTNNB1	723
Glabrous Greenbrier Rhizome	c2582	trans-resveratrol	54600	UGT1A9	721
Glabrous Greenbrier Rhizome	c2582	trans-resveratrol	509	ATP5F1C	794
Glabrous Greenbrier Rhizome	c2582	trans-resveratrol	6714	SRC	946
Glabrous Greenbrier Rhizome	c2582	trans-resveratrol	841	CASP8	746
Glabrous Greenbrier Rhizome	c2582	trans-resveratrol	405	ARNT	700
Glabrous Greenbrier Rhizome	c2582	trans-resveratrol	5294	PIK3CG	722
Glabrous Greenbrier Rhizome	c2582	trans-resveratrol	5599	MAPK8	771
Glabrous Greenbrier Rhizome	c2582	trans-resveratrol	1565	CYP2D6	700
Glabrous Greenbrier Rhizome	c2582	trans-resveratrol	2475	MTOR	950
Glabrous Greenbrier Rhizome	c2582	trans-resveratrol	5742	PTGS1	978
Glabrous Greenbrier Rhizome	c2582	trans-resveratrol	183	AGT	933
Glabrous Greenbrier Rhizome	c2582	trans-resveratrol	142	PARP1	952
Glabrous Greenbrier Rhizome	c2582	trans-resveratrol	9970	NR1I3	727
Glabrous Greenbrier Rhizome	c2582	trans-resveratrol	4170	MCL1	757
Glabrous Greenbrier Rhizome	c2582	trans-resveratrol	840	CASP7	724
Glabrous Greenbrier Rhizome	c2582	trans-resveratrol	3725	JUN	946
Glabrous Greenbrier Rhizome	c2582	trans-resveratrol	1557	CYP2C19	728
Glabrous Greenbrier Rhizome	c2582	trans-resveratrol	5728	PTEN	963
Glabrous Greenbrier Rhizome	c2582	trans-resveratrol	4318	MMP9	949
Glabrous Greenbrier Rhizome	c2582	trans-resveratrol	5328	PLAU	824
Glabrous Greenbrier Rhizome	c2582	trans-resveratrol	54577	UGT1A7	700
Glabrous Greenbrier Rhizome	c2582	trans-resveratrol	54576	UGT1A8	700
Glabrous Greenbrier Rhizome	c2582	trans-resveratrol	7099	TLR4	742
Glabrous Greenbrier Rhizome	c2582	trans-resveratrol	367	AR	946
Glabrous Greenbrier Rhizome	c2582	trans-resveratrol	249	ALPL	816
Glabrous Greenbrier Rhizome	c2582	trans-resveratrol	10257	ABCC4	727
Glabrous Greenbrier Rhizome	c2582	trans-resveratrol	1906	EDN1	700
Glabrous Greenbrier Rhizome	c2582	trans-resveratrol	2308	FOXO1	961
Glabrous Greenbrier Rhizome	c2582	trans-resveratrol	1543	CYP1A1	957
Glabrous Greenbrier Rhizome	c2582	trans-resveratrol	3717	JAK2	728
Glabrous Greenbrier Rhizome	c2582	trans-resveratrol	11200	CHEK2	761
Glabrous Greenbrier Rhizome	c2582	trans-resveratrol	23410	SIRT3	971
Glabrous Greenbrier Rhizome	c2582	trans-resveratrol	250	ALPP	816
Glabrous Greenbrier Rhizome	c2582	trans-resveratrol	2539	G6PD	569
Glabrous Greenbrier Rhizome	c2582	trans-resveratrol	983	CDK1	725
Glabrous Greenbrier Rhizome	c2582	trans-resveratrol	2919	CXCL1	700
Glabrous Greenbrier Rhizome	c2582	trans-resveratrol	4780	NFE2L2	958
Glabrous Greenbrier Rhizome	c2582	trans-resveratrol	4644	MYO5A	560
Glabrous Greenbrier Rhizome	c2582	trans-resveratrol	4363	ABCC1	727
Glabrous Greenbrier Rhizome	c2582	trans-resveratrol	5970	RELA	950
Glabrous Greenbrier Rhizome	c2582	trans-resveratrol	6915	TBXA2R	800
Glabrous Greenbrier Rhizome	c2582	trans-resveratrol	7124	TNF	952
Glabrous Greenbrier Rhizome	c2582	trans-resveratrol	2876	GPX1	955
Glabrous Greenbrier Rhizome	c2582	trans-resveratrol	5578	PRKCA	947
Glabrous Greenbrier Rhizome	c2582	trans-resveratrol	7153	TOP2A	700
Glabrous Greenbrier Rhizome	c2582	trans-resveratrol	2741	GLRA1	465
Glabrous Greenbrier Rhizome	c2582	trans-resveratrol	3586	IL10	735
Glabrous Greenbrier Rhizome	c2582	trans-resveratrol	627	BDNF	822
Glabrous Greenbrier Rhizome	c2582	trans-resveratrol	5447	POR	473
Glabrous Greenbrier Rhizome	c2582	trans-resveratrol	1232	CCR3	553
Glabrous Greenbrier Rhizome	c271	dihydroresveratrol	2100	ESR2	423
Glabrous Greenbrier Rhizome	c421	(-)-epicatechin	3162	HMOX1	838
Glabrous Greenbrier Rhizome	c421	(-)-epicatechin	4552	MTRR	597
Glabrous Greenbrier Rhizome	c421	(-)-epicatechin	4846	NOS3	818
Glabrous Greenbrier Rhizome	c421	(-)-epicatechin	4843	NOS2	794
Glabrous Greenbrier Rhizome	c421	(-)-epicatechin	249	ALPL	441
Glabrous Greenbrier Rhizome	c2582	resveratrol	1080	CFTR	943
Glabrous Greenbrier Rhizome	c2582	resveratrol	23409	SIRT4	920
Glabrous Greenbrier Rhizome	c2582	resveratrol	7494	XBP1	700
Glabrous Greenbrier Rhizome	c2582	resveratrol	3162	HMOX1	961
Glabrous Greenbrier Rhizome	c2582	resveratrol	1457	CSNK2A1	800
Glabrous Greenbrier Rhizome	c2582	resveratrol	2936	GSR	865
Glabrous Greenbrier Rhizome	c2582	resveratrol	8529	CYP4F2	824
Glabrous Greenbrier Rhizome	c2582	resveratrol	2931	GSK3A	742
Glabrous Greenbrier Rhizome	c2582	resveratrol	10135	NAMPT	962
Glabrous Greenbrier Rhizome	c2582	resveratrol	5054	SERPINE1	873
Glabrous Greenbrier Rhizome	c2582	resveratrol	727	C5	700
Glabrous Greenbrier Rhizome	c2582	resveratrol	3458	IFNG	824
Glabrous Greenbrier Rhizome	c2582	resveratrol	1432	MAPK14	849
Glabrous Greenbrier Rhizome	c2582	resveratrol	338	APOB	729
Glabrous Greenbrier Rhizome	c2582	resveratrol	4852	NPY	818
Glabrous Greenbrier Rhizome	c2582	resveratrol	976	ADGRE5	843
Glabrous Greenbrier Rhizome	c2582	resveratrol	3315	HSPB1	824
Glabrous Greenbrier Rhizome	c2582	resveratrol	239	ALOX12	700
Glabrous Greenbrier Rhizome	c2582	resveratrol	1571	CYP2E1	818
Glabrous Greenbrier Rhizome	c2582	resveratrol	83667	SESN2	824
Glabrous Greenbrier Rhizome	c2582	resveratrol	3845	KRAS	766
Glabrous Greenbrier Rhizome	c2582	resveratrol	7097	TLR2	728
Glabrous Greenbrier Rhizome	c2582	resveratrol	1559	CYP2C9	723
Glabrous Greenbrier Rhizome	c2582	resveratrol	506	ATP5F1B	794
Glabrous Greenbrier Rhizome	c2582	resveratrol	8989	TRPA1	786
Glabrous Greenbrier Rhizome	c2582	resveratrol	7299	TYR	772
Glabrous Greenbrier Rhizome	c2582	resveratrol	1991	ELANE	815
Glabrous Greenbrier Rhizome	c2582	resveratrol	3791	KDR	824
Glabrous Greenbrier Rhizome	c2582	resveratrol	5290	PIK3CA	467
Glabrous Greenbrier Rhizome	c2582	resveratrol	4552	MTRR	473
Glabrous Greenbrier Rhizome	c2582	resveratrol	5443	POMC	800
Glabrous Greenbrier Rhizome	c2582	resveratrol	6389	SDHA	723
Glabrous Greenbrier Rhizome	c2582	resveratrol	1950	EGF	736
Glabrous Greenbrier Rhizome	c2582	resveratrol	5925	RB1	736
Glabrous Greenbrier Rhizome	c2582	resveratrol	6531	SLC6A3	471
Glabrous Greenbrier Rhizome	c2582	resveratrol	1956	EGFR	947
Glabrous Greenbrier Rhizome	c2582	resveratrol	472	ATM	945
Glabrous Greenbrier Rhizome	c2582	resveratrol	498	ATP5F1A	794
Glabrous Greenbrier Rhizome	c2582	resveratrol	9407	TMPRSS11D	786
Glabrous Greenbrier Rhizome	c2582	resveratrol	351	APP	740
Glabrous Greenbrier Rhizome	c2582	resveratrol	9131	AIFM1	778
Glabrous Greenbrier Rhizome	c2582	resveratrol	1234	CCR5	683
Glabrous Greenbrier Rhizome	c2582	resveratrol	251	ALPG	816
Glabrous Greenbrier Rhizome	c2582	resveratrol	1230	CCR1	553
Glabrous Greenbrier Rhizome	c2582	resveratrol	3600	IL15	830
Glabrous Greenbrier Rhizome	c2582	resveratrol	216	ALDH1A1	700
Glabrous Greenbrier Rhizome	c2582	resveratrol	3479	IGF1	962
Glabrous Greenbrier Rhizome	c2582	resveratrol	3308	HSPA4	818
Glabrous Greenbrier Rhizome	c2582	resveratrol	8988	HSPB3	800
Glabrous Greenbrier Rhizome	c2582	resveratrol	84869	CBR4	666
Glabrous Greenbrier Rhizome	c2582	resveratrol	54658	UGT1A1	726
Glabrous Greenbrier Rhizome	c2582	resveratrol	3596	IL13	938
Glabrous Greenbrier Rhizome	c2582	resveratrol	3627	CXCL10	700
Glabrous Greenbrier Rhizome	c2582	resveratrol	354	KLK3	824
Glabrous Greenbrier Rhizome	c2582	resveratrol	637	BID	700
Glabrous Greenbrier Rhizome	c2582	resveratrol	5315	PKM	945
Glabrous Greenbrier Rhizome	c2582	resveratrol	9370	ADIPOQ	868
Glabrous Greenbrier Rhizome	c2582	resveratrol	6817	SULT1A1	700
Glabrous Greenbrier Rhizome	c2582	resveratrol	2932	GSK3B	739
Glabrous Greenbrier Rhizome	c2582	resveratrol	6667	SP1	722
Glabrous Greenbrier Rhizome	c2582	resveratrol	51547	SIRT7	910
Glabrous Greenbrier Rhizome	c2582	resveratrol	1233	CCR4	553
Glabrous Greenbrier Rhizome	c2582	resveratrol	10057	ABCC5	727
Glabrous Greenbrier Rhizome	c2582	resveratrol	8856	NR1I2	700
Glabrous Greenbrier Rhizome	c2582	resveratrol	51548	SIRT6	907
Glabrous Greenbrier Rhizome	c2582	resveratrol	1576	CYP3A4	956
Glabrous Greenbrier Rhizome	c2582	resveratrol	6799	SULT1A2	700
Glabrous Greenbrier Rhizome	c2582	resveratrol	5747	PTK2	725
Glabrous Greenbrier Rhizome	c2582	resveratrol	1544	CYP1A2	950
Glabrous Greenbrier Rhizome	c2582	resveratrol	54575	UGT1A10	721
Glabrous Greenbrier Rhizome	c2582	resveratrol	54600	UGT1A9	721
Glabrous Greenbrier Rhizome	c2582	resveratrol	509	ATP5F1C	794
Glabrous Greenbrier Rhizome	c2582	resveratrol	841	CASP8	746
Glabrous Greenbrier Rhizome	c2582	resveratrol	405	ARNT	700
Glabrous Greenbrier Rhizome	c2582	resveratrol	5294	PIK3CG	722
Glabrous Greenbrier Rhizome	c2582	resveratrol	1565	CYP2D6	700
Glabrous Greenbrier Rhizome	c2582	resveratrol	183	AGT	933
Glabrous Greenbrier Rhizome	c2582	resveratrol	142	PARP1	952
Glabrous Greenbrier Rhizome	c2582	resveratrol	9970	NR1I3	727
Glabrous Greenbrier Rhizome	c2582	resveratrol	840	CASP7	724
Glabrous Greenbrier Rhizome	c2582	resveratrol	1557	CYP2C19	728
Glabrous Greenbrier Rhizome	c2582	resveratrol	54577	UGT1A7	700
Glabrous Greenbrier Rhizome	c2582	resveratrol	54576	UGT1A8	700
Glabrous Greenbrier Rhizome	c2582	resveratrol	7099	TLR4	742
Glabrous Greenbrier Rhizome	c2582	resveratrol	249	ALPL	816
Glabrous Greenbrier Rhizome	c2582	resveratrol	10257	ABCC4	727
Glabrous Greenbrier Rhizome	c2582	resveratrol	3717	JAK2	728
Glabrous Greenbrier Rhizome	c2582	resveratrol	11200	CHEK2	761
Glabrous Greenbrier Rhizome	c2582	resveratrol	23410	SIRT3	971
Glabrous Greenbrier Rhizome	c2582	resveratrol	250	ALPP	816
Glabrous Greenbrier Rhizome	c2582	resveratrol	2539	G6PD	569
Glabrous Greenbrier Rhizome	c2582	resveratrol	2919	CXCL1	700
Glabrous Greenbrier Rhizome	c2582	resveratrol	4644	MYO5A	560
Glabrous Greenbrier Rhizome	c2582	resveratrol	4363	ABCC1	727
Glabrous Greenbrier Rhizome	c2582	resveratrol	6915	TBXA2R	800
Glabrous Greenbrier Rhizome	c2582	resveratrol	2876	GPX1	955
Glabrous Greenbrier Rhizome	c2582	resveratrol	7153	TOP2A	700
Glabrous Greenbrier Rhizome	c2582	resveratrol	2741	GLRA1	465
Glabrous Greenbrier Rhizome	c2582	resveratrol	627	BDNF	822
Glabrous Greenbrier Rhizome	c2582	resveratrol	5447	POR	473
Glabrous Greenbrier Rhizome	c2582	resveratrol	1232	CCR3	553
Glabrous Greenbrier Rhizome	c2582	resveratrol	1080	CFTR	943
Glabrous Greenbrier Rhizome	c2582	resveratrol	23409	SIRT4	920
Glabrous Greenbrier Rhizome	c2582	resveratrol	2099	ESR1	991
Glabrous Greenbrier Rhizome	c2582	resveratrol	23411	SIRT1	993
Glabrous Greenbrier Rhizome	c2582	resveratrol	5594	MAPK1	728
Glabrous Greenbrier Rhizome	c2582	resveratrol	7494	XBP1	700
Glabrous Greenbrier Rhizome	c2582	resveratrol	3162	HMOX1	961
Glabrous Greenbrier Rhizome	c2582	resveratrol	4792	NFKBIA	779
Glabrous Greenbrier Rhizome	c2582	resveratrol	1457	CSNK2A1	800
Glabrous Greenbrier Rhizome	c2582	resveratrol	4313	MMP2	947
Glabrous Greenbrier Rhizome	c2582	resveratrol	2936	GSR	865
Glabrous Greenbrier Rhizome	c2582	resveratrol	8529	CYP4F2	824
Glabrous Greenbrier Rhizome	c2582	resveratrol	7040	TGFB1	942
Glabrous Greenbrier Rhizome	c2582	resveratrol	2931	GSK3A	742
Glabrous Greenbrier Rhizome	c2582	resveratrol	5444	PON1	700
Glabrous Greenbrier Rhizome	c2582	resveratrol	10135	NAMPT	962
Glabrous Greenbrier Rhizome	c2582	resveratrol	5054	SERPINE1	873
Glabrous Greenbrier Rhizome	c2582	resveratrol	727	C5	700
Glabrous Greenbrier Rhizome	c2582	resveratrol	6347	CCL2	931
Glabrous Greenbrier Rhizome	c2582	resveratrol	6783	SULT1E1	700
Glabrous Greenbrier Rhizome	c2582	resveratrol	595	CCND1	857
Glabrous Greenbrier Rhizome	c2582	resveratrol	3458	IFNG	824
Glabrous Greenbrier Rhizome	c2582	resveratrol	1432	MAPK14	849
Glabrous Greenbrier Rhizome	c2582	resveratrol	338	APOB	729
Glabrous Greenbrier Rhizome	c2582	resveratrol	4953	ODC1	942
Glabrous Greenbrier Rhizome	c2582	resveratrol	847	CAT	871
Glabrous Greenbrier Rhizome	c2582	resveratrol	8743	TNFSF10	943
Glabrous Greenbrier Rhizome	c2582	resveratrol	196	AHR	769
Glabrous Greenbrier Rhizome	c2582	resveratrol	4852	NPY	818
Glabrous Greenbrier Rhizome	c2582	resveratrol	976	ADGRE5	843
Glabrous Greenbrier Rhizome	c2582	resveratrol	1026	CDKN1A	768
Glabrous Greenbrier Rhizome	c2582	resveratrol	3315	HSPB1	824
Glabrous Greenbrier Rhizome	c2582	resveratrol	22933	SIRT2	940
Glabrous Greenbrier Rhizome	c2582	resveratrol	239	ALOX12	700
Glabrous Greenbrier Rhizome	c2582	resveratrol	1571	CYP2E1	818
Glabrous Greenbrier Rhizome	c2582	resveratrol	83667	SESN2	824
Glabrous Greenbrier Rhizome	c2582	resveratrol	3845	KRAS	766
Glabrous Greenbrier Rhizome	c2582	resveratrol	1019	CDK4	862
Glabrous Greenbrier Rhizome	c2582	resveratrol	3569	IL6	953
Glabrous Greenbrier Rhizome	c2582	resveratrol	7097	TLR2	728
Glabrous Greenbrier Rhizome	c2582	resveratrol	1559	CYP2C9	723
Glabrous Greenbrier Rhizome	c2582	resveratrol	506	ATP5F1B	794
Glabrous Greenbrier Rhizome	c2582	resveratrol	8989	TRPA1	786
Glabrous Greenbrier Rhizome	c2582	resveratrol	5465	PPARA	960
Glabrous Greenbrier Rhizome	c2582	resveratrol	5595	MAPK3	744
Glabrous Greenbrier Rhizome	c2582	resveratrol	7299	TYR	772
Glabrous Greenbrier Rhizome	c2582	resveratrol	3553	IL1B	947
Glabrous Greenbrier Rhizome	c2582	resveratrol	1991	ELANE	815
Glabrous Greenbrier Rhizome	c2582	resveratrol	3791	KDR	824
Glabrous Greenbrier Rhizome	c2582	resveratrol	5290	PIK3CA	467
Glabrous Greenbrier Rhizome	c2582	resveratrol	6774	STAT3	955
Glabrous Greenbrier Rhizome	c2582	resveratrol	4552	MTRR	473
Glabrous Greenbrier Rhizome	c2582	resveratrol	5443	POMC	800
Glabrous Greenbrier Rhizome	c2582	resveratrol	3383	ICAM1	851
Glabrous Greenbrier Rhizome	c2582	resveratrol	6389	SDHA	723
Glabrous Greenbrier Rhizome	c2582	resveratrol	1950	EGF	736
Glabrous Greenbrier Rhizome	c2582	resveratrol	1017	CDK2	752
Glabrous Greenbrier Rhizome	c2582	resveratrol	5925	RB1	736
Glabrous Greenbrier Rhizome	c2582	resveratrol	3480	IGF1R	869
Glabrous Greenbrier Rhizome	c2582	resveratrol	7157	TP53	965
Glabrous Greenbrier Rhizome	c2582	resveratrol	207	AKT1	971
Glabrous Greenbrier Rhizome	c2582	resveratrol	6531	SLC6A3	471
Glabrous Greenbrier Rhizome	c2582	resveratrol	1956	EGFR	947
Glabrous Greenbrier Rhizome	c2582	resveratrol	8795	TNFRSF10B	942
Glabrous Greenbrier Rhizome	c2582	resveratrol	472	ATM	945
Glabrous Greenbrier Rhizome	c2582	resveratrol	498	ATP5F1A	794
Glabrous Greenbrier Rhizome	c2582	resveratrol	9407	TMPRSS11D	786
Glabrous Greenbrier Rhizome	c2582	resveratrol	351	APP	740
Glabrous Greenbrier Rhizome	c2582	resveratrol	9131	AIFM1	778
Glabrous Greenbrier Rhizome	c2582	resveratrol	5468	PPARG	991
Glabrous Greenbrier Rhizome	c2582	resveratrol	729230	CCR2	827
Glabrous Greenbrier Rhizome	c2582	resveratrol	1234	CCR5	683
Glabrous Greenbrier Rhizome	c2582	resveratrol	581	BAX	736
Glabrous Greenbrier Rhizome	c2582	resveratrol	251	ALPG	816
Glabrous Greenbrier Rhizome	c2582	resveratrol	1230	CCR1	553
Glabrous Greenbrier Rhizome	c2582	resveratrol	3600	IL15	830
Glabrous Greenbrier Rhizome	c2582	resveratrol	4846	NOS3	987
Glabrous Greenbrier Rhizome	c2582	resveratrol	216	ALDH1A1	700
Glabrous Greenbrier Rhizome	c2582	resveratrol	598	BCL2L1	758
Glabrous Greenbrier Rhizome	c2582	resveratrol	3479	IGF1	962
Glabrous Greenbrier Rhizome	c2582	resveratrol	3308	HSPA4	818
Glabrous Greenbrier Rhizome	c2582	resveratrol	8988	HSPB3	800
Glabrous Greenbrier Rhizome	c2582	resveratrol	84869	CBR4	666
Glabrous Greenbrier Rhizome	c2582	resveratrol	54658	UGT1A1	726
Glabrous Greenbrier Rhizome	c2582	resveratrol	3667	IRS1	507
Glabrous Greenbrier Rhizome	c2582	resveratrol	3596	IL13	938
Glabrous Greenbrier Rhizome	c2582	resveratrol	3627	CXCL10	700
Glabrous Greenbrier Rhizome	c2582	resveratrol	2353	FOS	945
Glabrous Greenbrier Rhizome	c2582	resveratrol	3576	CXCL8	948
Glabrous Greenbrier Rhizome	c2582	resveratrol	836	CASP3	956
Glabrous Greenbrier Rhizome	c2582	resveratrol	354	KLK3	824
Glabrous Greenbrier Rhizome	c2582	resveratrol	637	BID	700
Glabrous Greenbrier Rhizome	c2582	resveratrol	1728	NQO1	921
Glabrous Greenbrier Rhizome	c2582	resveratrol	5315	PKM	945
Glabrous Greenbrier Rhizome	c2582	resveratrol	9370	ADIPOQ	868
Glabrous Greenbrier Rhizome	c2582	resveratrol	6517	SLC2A4	830
Glabrous Greenbrier Rhizome	c2582	resveratrol	6817	SULT1A1	700
Glabrous Greenbrier Rhizome	c2582	resveratrol	2932	GSK3B	739
Glabrous Greenbrier Rhizome	c2582	resveratrol	4843	NOS2	864
Glabrous Greenbrier Rhizome	c2582	resveratrol	6667	SP1	722
Glabrous Greenbrier Rhizome	c2582	resveratrol	51547	SIRT7	910
Glabrous Greenbrier Rhizome	c2582	resveratrol	596	BCL2	764
Glabrous Greenbrier Rhizome	c2582	resveratrol	842	CASP9	745
Glabrous Greenbrier Rhizome	c2582	resveratrol	1233	CCR4	553
Glabrous Greenbrier Rhizome	c2582	resveratrol	10057	ABCC5	727
Glabrous Greenbrier Rhizome	c2582	resveratrol	8856	NR1I2	700
Glabrous Greenbrier Rhizome	c2582	resveratrol	51548	SIRT6	907
Glabrous Greenbrier Rhizome	c2582	resveratrol	1576	CYP3A4	956
Glabrous Greenbrier Rhizome	c2582	resveratrol	3091	HIF1A	949
Glabrous Greenbrier Rhizome	c2582	resveratrol	6799	SULT1A2	700
Glabrous Greenbrier Rhizome	c2582	resveratrol	5747	PTK2	725
Glabrous Greenbrier Rhizome	c2582	resveratrol	1544	CYP1A2	950
Glabrous Greenbrier Rhizome	c2582	resveratrol	54575	UGT1A10	721
Glabrous Greenbrier Rhizome	c2582	resveratrol	2100	ESR2	945
Glabrous Greenbrier Rhizome	c2582	resveratrol	1499	CTNNB1	723
Glabrous Greenbrier Rhizome	c2582	resveratrol	54600	UGT1A9	721
Glabrous Greenbrier Rhizome	c2582	resveratrol	509	ATP5F1C	794
Glabrous Greenbrier Rhizome	c2582	resveratrol	6714	SRC	946
Glabrous Greenbrier Rhizome	c2582	resveratrol	841	CASP8	746
Glabrous Greenbrier Rhizome	c2582	resveratrol	405	ARNT	700
Glabrous Greenbrier Rhizome	c2582	resveratrol	5294	PIK3CG	722
Glabrous Greenbrier Rhizome	c2582	resveratrol	5599	MAPK8	771
Glabrous Greenbrier Rhizome	c2582	resveratrol	1565	CYP2D6	700
Glabrous Greenbrier Rhizome	c2582	resveratrol	2475	MTOR	950
Glabrous Greenbrier Rhizome	c2582	resveratrol	5742	PTGS1	978
Glabrous Greenbrier Rhizome	c2582	resveratrol	183	AGT	933
Glabrous Greenbrier Rhizome	c2582	resveratrol	142	PARP1	952
Glabrous Greenbrier Rhizome	c2582	resveratrol	9970	NR1I3	727
Glabrous Greenbrier Rhizome	c2582	resveratrol	4170	MCL1	757
Glabrous Greenbrier Rhizome	c2582	resveratrol	840	CASP7	724
Glabrous Greenbrier Rhizome	c2582	resveratrol	3725	JUN	946
Glabrous Greenbrier Rhizome	c2582	resveratrol	1557	CYP2C19	728
Glabrous Greenbrier Rhizome	c2582	resveratrol	5728	PTEN	963
Glabrous Greenbrier Rhizome	c2582	resveratrol	4318	MMP9	949
Glabrous Greenbrier Rhizome	c2582	resveratrol	5328	PLAU	824
Glabrous Greenbrier Rhizome	c2582	resveratrol	54577	UGT1A7	700
Glabrous Greenbrier Rhizome	c2582	resveratrol	54576	UGT1A8	700
Glabrous Greenbrier Rhizome	c2582	resveratrol	7099	TLR4	742
Glabrous Greenbrier Rhizome	c2582	resveratrol	367	AR	946
Glabrous Greenbrier Rhizome	c2582	resveratrol	249	ALPL	816
Glabrous Greenbrier Rhizome	c2582	resveratrol	10257	ABCC4	727
Glabrous Greenbrier Rhizome	c2582	resveratrol	1906	EDN1	700
Glabrous Greenbrier Rhizome	c2582	resveratrol	2308	FOXO1	961
Glabrous Greenbrier Rhizome	c2582	resveratrol	1543	CYP1A1	957
Glabrous Greenbrier Rhizome	c2582	resveratrol	3717	JAK2	728
Glabrous Greenbrier Rhizome	c2582	resveratrol	11200	CHEK2	761
Glabrous Greenbrier Rhizome	c2582	resveratrol	23410	SIRT3	971
Glabrous Greenbrier Rhizome	c2582	resveratrol	250	ALPP	816
Glabrous Greenbrier Rhizome	c2582	resveratrol	2539	G6PD	569
Glabrous Greenbrier Rhizome	c2582	resveratrol	983	CDK1	725
Glabrous Greenbrier Rhizome	c2582	resveratrol	2919	CXCL1	700
Glabrous Greenbrier Rhizome	c2582	resveratrol	4780	NFE2L2	958
Glabrous Greenbrier Rhizome	c2582	resveratrol	4644	MYO5A	560
Glabrous Greenbrier Rhizome	c2582	resveratrol	4363	ABCC1	727
Glabrous Greenbrier Rhizome	c2582	resveratrol	5970	RELA	950
Glabrous Greenbrier Rhizome	c2582	resveratrol	6915	TBXA2R	800
Glabrous Greenbrier Rhizome	c2582	resveratrol	7124	TNF	952
Glabrous Greenbrier Rhizome	c2582	resveratrol	2876	GPX1	955
Glabrous Greenbrier Rhizome	c2582	resveratrol	5578	PRKCA	947
Glabrous Greenbrier Rhizome	c2582	resveratrol	7153	TOP2A	700
Glabrous Greenbrier Rhizome	c2582	resveratrol	2741	GLRA1	465
Glabrous Greenbrier Rhizome	c2582	resveratrol	3586	IL10	735
Glabrous Greenbrier Rhizome	c2582	resveratrol	627	BDNF	822
Glabrous Greenbrier Rhizome	c2582	resveratrol	5447	POR	473
Glabrous Greenbrier Rhizome	c2582	resveratrol	1232	CCR3	553
Glabrous Greenbrier Rhizome	c3983	Tulipane	54995	OXSM	462
Glabrous Greenbrier Rhizome	c789	Cedar acid	4353	MPO	700
Glabrous Greenbrier Rhizome	c789	Cedar acid	1719	DHFR	700
Glabrous Greenbrier Rhizome	c298	succinic acid	50865	HEBP1	900
Glabrous Greenbrier Rhizome	c298	succinic acid	1815	DRD4	900
Glabrous Greenbrier Rhizome	c298	succinic acid	3053	SERPIND1	527
Glabrous Greenbrier Rhizome	c298	succinic acid	623	BDKRB1	900
Glabrous Greenbrier Rhizome	c298	succinic acid	5173	PDYN	900
Glabrous Greenbrier Rhizome	c298	succinic acid	1666	DECR1	499
Glabrous Greenbrier Rhizome	c298	succinic acid	7040	TGFB1	818
Glabrous Greenbrier Rhizome	c298	succinic acid	5054	SERPINE1	564
Glabrous Greenbrier Rhizome	c298	succinic acid	727	C5	900
Glabrous Greenbrier Rhizome	c298	succinic acid	218	ALDH3A1	540
Glabrous Greenbrier Rhizome	c298	succinic acid	1277	COL1A1	900
Glabrous Greenbrier Rhizome	c298	succinic acid	5539	PPY	900
Glabrous Greenbrier Rhizome	c298	succinic acid	6372	CXCL6	900
Glabrous Greenbrier Rhizome	c298	succinic acid	2916	GRM6	900
Glabrous Greenbrier Rhizome	c298	succinic acid	4985	OPRD1	900
Glabrous Greenbrier Rhizome	c298	succinic acid	50836	TAS2R8	900
Glabrous Greenbrier Rhizome	c298	succinic acid	50839	TAS2R10	900
Glabrous Greenbrier Rhizome	c298	succinic acid	50837	TAS2R7	900
Glabrous Greenbrier Rhizome	c298	succinic acid	847	CAT	473
Glabrous Greenbrier Rhizome	c298	succinic acid	4852	NPY	900
Glabrous Greenbrier Rhizome	c298	succinic acid	718	C3	900
Glabrous Greenbrier Rhizome	c298	succinic acid	8698	S1PR4	900
Glabrous Greenbrier Rhizome	c298	succinic acid	1236	CCR7	900
Glabrous Greenbrier Rhizome	c298	succinic acid	50831	TAS2R3	900
Glabrous Greenbrier Rhizome	c298	succinic acid	54429	TAS2R5	900
Glabrous Greenbrier Rhizome	c298	succinic acid	2847	MCHR1	900
Glabrous Greenbrier Rhizome	c298	succinic acid	8484	GALR3	900
Glabrous Greenbrier Rhizome	c298	succinic acid	50833	TAS2R16	900
Glabrous Greenbrier Rhizome	c298	succinic acid	113	ADCY7	907
Glabrous Greenbrier Rhizome	c298	succinic acid	6754	SSTR4	900
Glabrous Greenbrier Rhizome	c298	succinic acid	222	ALDH3B2	523
Glabrous Greenbrier Rhizome	c298	succinic acid	56923	NMUR2	900
Glabrous Greenbrier Rhizome	c298	succinic acid	59340	HRH4	900
Glabrous Greenbrier Rhizome	c298	succinic acid	4544	MTNR1B	900
Glabrous Greenbrier Rhizome	c298	succinic acid	187	APLNR	900
Glabrous Greenbrier Rhizome	c298	succinic acid	152831	KLB	577
Glabrous Greenbrier Rhizome	c298	succinic acid	301	ANXA1	900
Glabrous Greenbrier Rhizome	c298	succinic acid	6366	CCL21	907
Glabrous Greenbrier Rhizome	c298	succinic acid	10850	CCL27	900
Glabrous Greenbrier Rhizome	c298	succinic acid	109	ADCY3	907
Glabrous Greenbrier Rhizome	c298	succinic acid	217	ALDH2	477
Glabrous Greenbrier Rhizome	c298	succinic acid	3938	LCT	577
Glabrous Greenbrier Rhizome	c298	succinic acid	10874	NMU	900
Glabrous Greenbrier Rhizome	c298	succinic acid	5443	POMC	900
Glabrous Greenbrier Rhizome	c298	succinic acid	3827	KNG1	900
Glabrous Greenbrier Rhizome	c298	succinic acid	4986	OPRK1	900
Glabrous Greenbrier Rhizome	c298	succinic acid	51083	GAL	900
Glabrous Greenbrier Rhizome	c298	succinic acid	6751	SSTR1	900
Glabrous Greenbrier Rhizome	c298	succinic acid	18	ABAT	781
Glabrous Greenbrier Rhizome	c298	succinic acid	801	CALM1	920
Glabrous Greenbrier Rhizome	c298	succinic acid	2840	GPR17	900
Glabrous Greenbrier Rhizome	c298	succinic acid	57007	ACKR3	900
Glabrous Greenbrier Rhizome	c298	succinic acid	150	ADRA2A	900
Glabrous Greenbrier Rhizome	c298	succinic acid	84539	MCHR2	900
Glabrous Greenbrier Rhizome	c298	succinic acid	351	APP	900
Glabrous Greenbrier Rhizome	c298	succinic acid	114	ADCY8	907
Glabrous Greenbrier Rhizome	c298	succinic acid	10563	CXCL13	900
Glabrous Greenbrier Rhizome	c298	succinic acid	6750	SST	900
Glabrous Greenbrier Rhizome	c298	succinic acid	3361	HTR5A	900
Glabrous Greenbrier Rhizome	c298	succinic acid	643	CXCR5	900
Glabrous Greenbrier Rhizome	c298	succinic acid	729230	CCR2	900
Glabrous Greenbrier Rhizome	c298	succinic acid	1234	CCR5	900
Glabrous Greenbrier Rhizome	c298	succinic acid	58191	CXCL16	900
Glabrous Greenbrier Rhizome	c298	succinic acid	6755	SSTR5	900
Glabrous Greenbrier Rhizome	c298	succinic acid	115	ADCY9	907
Glabrous Greenbrier Rhizome	c298	succinic acid	3577	CXCR1	900
Glabrous Greenbrier Rhizome	c298	succinic acid	2921	CXCL3	900
Glabrous Greenbrier Rhizome	c298	succinic acid	6374	CXCL5	900
Glabrous Greenbrier Rhizome	c298	succinic acid	5473	PPBP	900
Glabrous Greenbrier Rhizome	c298	succinic acid	1230	CCR1	900
Glabrous Greenbrier Rhizome	c298	succinic acid	8601	RGS20	900
Glabrous Greenbrier Rhizome	c298	succinic acid	107	ADCY1	907
Glabrous Greenbrier Rhizome	c298	succinic acid	2852	GPER1	900
Glabrous Greenbrier Rhizome	c298	succinic acid	216	ALDH1A1	477
Glabrous Greenbrier Rhizome	c298	succinic acid	27199	OXGR1	900
Glabrous Greenbrier Rhizome	c298	succinic acid	2587	GALR1	900
Glabrous Greenbrier Rhizome	c298	succinic acid	5368	PNOC	900
Glabrous Greenbrier Rhizome	c298	succinic acid	719	C3AR1	900
Glabrous Greenbrier Rhizome	c298	succinic acid	2357	FPR1	900
Glabrous Greenbrier Rhizome	c298	succinic acid	4543	MTNR1A	900
Glabrous Greenbrier Rhizome	c298	succinic acid	10663	CXCR6	900
Glabrous Greenbrier Rhizome	c298	succinic acid	1901	S1PR1	900
Glabrous Greenbrier Rhizome	c298	succinic acid	3627	CXCL10	900
Glabrous Greenbrier Rhizome	c298	succinic acid	10316	NMUR1	900
Glabrous Greenbrier Rhizome	c298	succinic acid	3576	CXCL8	900
Glabrous Greenbrier Rhizome	c298	succinic acid	6373	CXCL11	900
Glabrous Greenbrier Rhizome	c298	succinic acid	64805	P2RY12	900
Glabrous Greenbrier Rhizome	c298	succinic acid	3354	HTR1E	900
Glabrous Greenbrier Rhizome	c298	succinic acid	54205	CYCS	423
Glabrous Greenbrier Rhizome	c298	succinic acid	9934	P2RY14	900
Glabrous Greenbrier Rhizome	c298	succinic acid	134	ADORA1	900
Glabrous Greenbrier Rhizome	c298	succinic acid	6363	CCL19	900
Glabrous Greenbrier Rhizome	c298	succinic acid	112	ADCY6	907
Glabrous Greenbrier Rhizome	c298	succinic acid	196883	ADCY4	907
Glabrous Greenbrier Rhizome	c298	succinic acid	2771	GNAI2	900
Glabrous Greenbrier Rhizome	c298	succinic acid	3350	HTR1A	900
Glabrous Greenbrier Rhizome	c298	succinic acid	3579	CXCR2	900
Glabrous Greenbrier Rhizome	c298	succinic acid	1129	CHRM2	900
Glabrous Greenbrier Rhizome	c298	succinic acid	53829	P2RY13	900
Glabrous Greenbrier Rhizome	c298	succinic acid	3355	HTR1F	900
Glabrous Greenbrier Rhizome	c298	succinic acid	122970	ACOT4	900
Glabrous Greenbrier Rhizome	c298	succinic acid	5179	PENK	900
Glabrous Greenbrier Rhizome	c298	succinic acid	1237	CCR8	900
Glabrous Greenbrier Rhizome	c298	succinic acid	338398	TAS2R60	900
Glabrous Greenbrier Rhizome	c298	succinic acid	57121	LPAR5	900
Glabrous Greenbrier Rhizome	c298	succinic acid	53637	S1PR5	900
Glabrous Greenbrier Rhizome	c298	succinic acid	51289	RXFP3	900
Glabrous Greenbrier Rhizome	c298	succinic acid	8811	GALR2	900
Glabrous Greenbrier Rhizome	c298	succinic acid	283869	NPW	900
Glabrous Greenbrier Rhizome	c298	succinic acid	2831	NPBWR1	900
Glabrous Greenbrier Rhizome	c298	succinic acid	5367	PMCH	900
Glabrous Greenbrier Rhizome	c298	succinic acid	220	ALDH1A3	477
Glabrous Greenbrier Rhizome	c298	succinic acid	2826	CCR10	900
Glabrous Greenbrier Rhizome	c298	succinic acid	4887	NPY2R	900
Glabrous Greenbrier Rhizome	c298	succinic acid	1233	CCR4	900
Glabrous Greenbrier Rhizome	c298	succinic acid	256933	NPB	900
Glabrous Greenbrier Rhizome	c298	succinic acid	11251	PTGDR2	900
Glabrous Greenbrier Rhizome	c298	succinic acid	10287	RGS19	900
Glabrous Greenbrier Rhizome	c298	succinic acid	54331	GNG2	900
Glabrous Greenbrier Rhizome	c298	succinic acid	4987	OPRL1	900
Glabrous Greenbrier Rhizome	c298	succinic acid	3091	HIF1A	941
Glabrous Greenbrier Rhizome	c298	succinic acid	4889	NPY5R	900
Glabrous Greenbrier Rhizome	c298	succinic acid	1235	CCR6	900
Glabrous Greenbrier Rhizome	c298	succinic acid	2358	FPR2	900
Glabrous Greenbrier Rhizome	c298	succinic acid	2359	FPR3	900
Glabrous Greenbrier Rhizome	c298	succinic acid	11255	HRH3	900
Glabrous Greenbrier Rhizome	c298	succinic acid	108	ADCY2	907
Glabrous Greenbrier Rhizome	c298	succinic acid	2770	GNAI1	900
Glabrous Greenbrier Rhizome	c298	succinic acid	2841	GPR18	900
Glabrous Greenbrier Rhizome	c298	succinic acid	197021	LCTL	577
Glabrous Greenbrier Rhizome	c298	succinic acid	2918	GRM8	900
Glabrous Greenbrier Rhizome	c298	succinic acid	224	ALDH3A2	540
Glabrous Greenbrier Rhizome	c298	succinic acid	2335	FN1	800
Glabrous Greenbrier Rhizome	c298	succinic acid	728	C5AR1	900
Glabrous Greenbrier Rhizome	c298	succinic acid	6288	SAA1	900
Glabrous Greenbrier Rhizome	c298	succinic acid	5733	PTGER3	900
Glabrous Greenbrier Rhizome	c298	succinic acid	6752	SSTR2	900
Glabrous Greenbrier Rhizome	c298	succinic acid	10803	CCR9	900
Glabrous Greenbrier Rhizome	c298	succinic acid	2917	GRM7	900
Glabrous Greenbrier Rhizome	c298	succinic acid	1903	S1PR3	900
Glabrous Greenbrier Rhizome	c298	succinic acid	2571	GAD1	696
Glabrous Greenbrier Rhizome	c298	succinic acid	6364	CCL20	900
Glabrous Greenbrier Rhizome	c298	succinic acid	1902	LPAR1	900
Glabrous Greenbrier Rhizome	c298	succinic acid	5697	PYY	900
Glabrous Greenbrier Rhizome	c298	succinic acid	56477	CCL28	900
Glabrous Greenbrier Rhizome	c298	succinic acid	4519	CYTB	945
Glabrous Greenbrier Rhizome	c298	succinic acid	4886	NPY1R	900
Glabrous Greenbrier Rhizome	c298	succinic acid	1813	DRD2	900
Glabrous Greenbrier Rhizome	c298	succinic acid	4283	CXCL9	900
Glabrous Greenbrier Rhizome	c298	succinic acid	56670	SUCNR1	995
Glabrous Greenbrier Rhizome	c298	succinic acid	2913	GRM3	900
Glabrous Greenbrier Rhizome	c298	succinic acid	23038	WDTC1	537
Glabrous Greenbrier Rhizome	c298	succinic acid	6000	RGS7	900
Glabrous Greenbrier Rhizome	c298	succinic acid	5996	RGS1	900
Glabrous Greenbrier Rhizome	c298	succinic acid	64407	RGS18	900
Glabrous Greenbrier Rhizome	c298	succinic acid	339403	RXFP4	900
Glabrous Greenbrier Rhizome	c298	succinic acid	6001	RGS10	900
Glabrous Greenbrier Rhizome	c298	succinic acid	1268	CNR1	900
Glabrous Greenbrier Rhizome	c298	succinic acid	57413	TMIGD3	900
Glabrous Greenbrier Rhizome	c298	succinic acid	2832	NPBWR2	900
Glabrous Greenbrier Rhizome	c298	succinic acid	2773	GNAI3	900
Glabrous Greenbrier Rhizome	c298	succinic acid	3351	HTR1B	900
Glabrous Greenbrier Rhizome	c298	succinic acid	23566	LPAR3	900
Glabrous Greenbrier Rhizome	c298	succinic acid	186	AGTR2	900
Glabrous Greenbrier Rhizome	c298	succinic acid	2833	CXCR3	900
Glabrous Greenbrier Rhizome	c298	succinic acid	2914	GRM4	900
Glabrous Greenbrier Rhizome	c298	succinic acid	100996758	NPY4R2	900
Glabrous Greenbrier Rhizome	c298	succinic acid	1269	CNR2	900
Glabrous Greenbrier Rhizome	c298	succinic acid	5030	P2RY4	900
Glabrous Greenbrier Rhizome	c298	succinic acid	129521	NMS	900
Glabrous Greenbrier Rhizome	c298	succinic acid	219	ALDH1B1	477
Glabrous Greenbrier Rhizome	c298	succinic acid	165140	OXER1	900
Glabrous Greenbrier Rhizome	c298	succinic acid	9365	KL	577
Glabrous Greenbrier Rhizome	c298	succinic acid	50834	TAS2R1	900
Glabrous Greenbrier Rhizome	c298	succinic acid	1814	DRD3	900
Glabrous Greenbrier Rhizome	c298	succinic acid	338442	HCAR2	900
Glabrous Greenbrier Rhizome	c298	succinic acid	6370	CCL25	900
Glabrous Greenbrier Rhizome	c298	succinic acid	259294	TAS2R19	900
Glabrous Greenbrier Rhizome	c298	succinic acid	259290	TAS2R31	900
Glabrous Greenbrier Rhizome	c298	succinic acid	50838	TAS2R13	900
Glabrous Greenbrier Rhizome	c298	succinic acid	9290	GPR55	900
Glabrous Greenbrier Rhizome	c298	succinic acid	2912	GRM2	900
Glabrous Greenbrier Rhizome	c298	succinic acid	2919	CXCL1	900
Glabrous Greenbrier Rhizome	c298	succinic acid	6387	CXCL12	907
Glabrous Greenbrier Rhizome	c298	succinic acid	346562	GNAT3	900
Glabrous Greenbrier Rhizome	c298	succinic acid	4644	MYO5A	402
Glabrous Greenbrier Rhizome	c298	succinic acid	10606	PAICS	755
Glabrous Greenbrier Rhizome	c298	succinic acid	9170	LPAR2	900
Glabrous Greenbrier Rhizome	c298	succinic acid	152	ADRA2C	900
Glabrous Greenbrier Rhizome	c298	succinic acid	259287	TAS2R41	900
Glabrous Greenbrier Rhizome	c298	succinic acid	259286	TAS2R40	900
Glabrous Greenbrier Rhizome	c298	succinic acid	10636	RGS14	900
Glabrous Greenbrier Rhizome	c298	succinic acid	7852	CXCR4	908
Glabrous Greenbrier Rhizome	c298	succinic acid	501	ALDH7A1	477
Glabrous Greenbrier Rhizome	c298	succinic acid	4988	OPRM1	900
Glabrous Greenbrier Rhizome	c298	succinic acid	5999	RGS4	900
Glabrous Greenbrier Rhizome	c298	succinic acid	259285	TAS2R39	900
Glabrous Greenbrier Rhizome	c298	succinic acid	1132	CHRM4	900
Glabrous Greenbrier Rhizome	c298	succinic acid	111	ADCY5	907
Glabrous Greenbrier Rhizome	c298	succinic acid	5478	PPIA	899
Glabrous Greenbrier Rhizome	c298	succinic acid	259296	TAS2R50	900
Glabrous Greenbrier Rhizome	c298	succinic acid	2920	CXCL2	900
Glabrous Greenbrier Rhizome	c298	succinic acid	259289	TAS2R43	900
Glabrous Greenbrier Rhizome	c298	succinic acid	259292	TAS2R46	900
Glabrous Greenbrier Rhizome	c298	succinic acid	8843	HCAR3	900
Glabrous Greenbrier Rhizome	c298	succinic acid	1232	CCR3	900
Glabrous Greenbrier Rhizome	c298	succinic acid	259295	TAS2R20	900
Glabrous Greenbrier Rhizome	c298	succinic acid	50840	TAS2R14	900
Glabrous Greenbrier Rhizome	c298	succinic acid	259293	TAS2R30	900
Glabrous Greenbrier Rhizome	c298	succinic acid	3939	LDHA	404
Glabrous Greenbrier Rhizome	c298	succinic acid	5726	TAS2R38	900
Glabrous Greenbrier Rhizome	c298	succinic acid	9628	RGS6	900
Glabrous Greenbrier Rhizome	c298	succinic acid	9294	S1PR2	900
Glabrous Greenbrier Rhizome	c465	FER	5594	MAPK1	700
Glabrous Greenbrier Rhizome	c465	FER	1666	DECR1	825
Glabrous Greenbrier Rhizome	c465	FER	10965	ACOT2	543
Glabrous Greenbrier Rhizome	c465	FER	5595	MAPK3	700
Glabrous Greenbrier Rhizome	c465	FER	7299	TYR	784
Glabrous Greenbrier Rhizome	c465	FER	5925	RB1	700
Glabrous Greenbrier Rhizome	c465	FER	5226	PGD	700
Glabrous Greenbrier Rhizome	c465	FER	2921	CXCL3	657
Glabrous Greenbrier Rhizome	c465	FER	54205	CYCS	819
Glabrous Greenbrier Rhizome	c465	FER	641371	ACOT1	543
Glabrous Greenbrier Rhizome	c465	FER	122970	ACOT4	543
Glabrous Greenbrier Rhizome	c465	FER	1544	CYP1A2	700
Glabrous Greenbrier Rhizome	c465	FER	54575	UGT1A10	700
Glabrous Greenbrier Rhizome	c465	FER	54577	UGT1A7	700
Glabrous Greenbrier Rhizome	c465	FER	54576	UGT1A8	700
Glabrous Greenbrier Rhizome	c465	FER	1543	CYP1A1	700
Glabrous Greenbrier Rhizome	c465	FER	2539	G6PD	728
Glabrous Greenbrier Rhizome	c465	FER	2919	CXCL1	629
Glabrous Greenbrier Rhizome	c465	FER	1719	DHFR	700
Glabrous Greenbrier Rhizome	c465	FER	54659	UGT1A3	700
Glabrous Greenbrier Rhizome	c465	FER	2920	CXCL2	657
Glabrous Greenbrier Rhizome	c1031	naringenin	1432	MAPK14	800
Glabrous Greenbrier Rhizome	c2323	taxifolin	4843	NOS2	9999
Glabrous Greenbrier Rhizome	c2323	taxifolin	5743	PTGS2	9999
Glabrous Greenbrier Rhizome	c2323	taxifolin	3383	ICAM1	9999
Glabrous Greenbrier Rhizome	c2323	taxifolin	338	APOB	938
Glabrous Greenbrier Rhizome	c2323	taxifolin	80270	HSD3B7	556
Glabrous Greenbrier Rhizome	c2323	taxifolin	1728	NQO1	700
Glabrous Greenbrier Rhizome	c2323	taxifolin	93517	SDR42E1	556
Glabrous Greenbrier Rhizome	c2323	taxifolin	3283	HSD3B1	556
Glabrous Greenbrier Rhizome	c2323	taxifolin	3284	HSD3B2	556
Glabrous Greenbrier Rhizome	c2323	taxifolin	50814	NSDHL	556
Glabrous Greenbrier Rhizome	c2323	taxifolin	4363	ABCC1	700
Glabrous Greenbrier Rhizome	c2323	taxifolin	80146	UXS1	556
Glabrous Greenbrier Rhizome	c2323	taxifolin	7264	GFUS	567
Glabrous Greenbrier Rhizome	c766	nonane	3576	CXCL8	700
Glabrous Greenbrier Rhizome	c1332	diosgenin	2099	ESR1	9999
Glabrous Greenbrier Rhizome	c1332	diosgenin	5743	PTGS2	9999
Glabrous Greenbrier Rhizome	c1332	diosgenin	2194	FASN	9999
Glabrous Greenbrier Rhizome	c1332	diosgenin	2475	MTOR	9999
Glabrous Greenbrier Rhizome	c1332	diosgenin	6647	SOD1	9999
Glabrous Greenbrier Rhizome	c1332	diosgenin	7157	TP53	9999
Glabrous Greenbrier Rhizome	c1332	diosgenin	847	CAT	9999
Glabrous Greenbrier Rhizome	c1332	diosgenin	7422	VEGFA	9999
Glabrous Greenbrier Rhizome	c1332	diosgenin	3091	HIF1A	9999
Glabrous Greenbrier Rhizome	c1332	diosgenin	8856	NR1I2	9999
Glabrous Greenbrier Rhizome	c1332	diosgenin	207	AKT1	9999
Glabrous Greenbrier Rhizome	c1332	diosgenin	4313	MMP2	815
Glabrous Greenbrier Rhizome	c1332	diosgenin	8795	TNFRSF10B	800
Glabrous Greenbrier Rhizome	c1332	diosgenin	5599	MAPK8	800
Glabrous Greenbrier Rhizome	c1332	diosgenin	7124	TNF	700
Glabrous Greenbrier Rhizome	c421	(-)-epicatechin	3162	HMOX1	838
Glabrous Greenbrier Rhizome	c421	(-)-epicatechin	3569	IL6	800
Glabrous Greenbrier Rhizome	c421	(-)-epicatechin	4552	MTRR	597
Glabrous Greenbrier Rhizome	c421	(-)-epicatechin	4846	NOS3	818
Glabrous Greenbrier Rhizome	c421	(-)-epicatechin	4843	NOS2	794
Glabrous Greenbrier Rhizome	c421	(-)-epicatechin	249	ALPL	441
Glabrous Greenbrier Rhizome	c421	(-)-epicatechin	5447	POR	597
Glabrous Greenbrier Rhizome	c635	Istidina	5444	PON1	448
Glabrous Greenbrier Rhizome	c635	Istidina	847	CAT	687
Glabrous Greenbrier Rhizome	c635	Istidina	3034	HAL	939
Glabrous Greenbrier Rhizome	c635	Istidina	7299	TYR	613
Glabrous Greenbrier Rhizome	c635	Istidina	590	BCHE	572
Glabrous Greenbrier Rhizome	c635	Istidina	213	ALB	544
Glabrous Greenbrier Rhizome	c635	Istidina	9520	NPEPPS	900
Glabrous Greenbrier Rhizome	c635	Istidina	1644	DDC	950
Glabrous Greenbrier Rhizome	c635	Istidina	23038	WDTC1	552
Glabrous Greenbrier Rhizome	c635	Istidina	1719	DHFR	419
Glabrous Greenbrier Rhizome	c635	Istidina	5478	PPIA	815
Glabrous Greenbrier Rhizome	c505	trans-2,4-decadienal	231	AKR1B1	700
Glabrous Greenbrier Rhizome	c537	HMF	6389	SDHA	416
Glabrous Greenbrier Rhizome	c537	HMF	6817	SULT1A1	700
Glabrous Greenbrier Rhizome	c537	HMF	6799	SULT1A2	700
Glabrous Greenbrier Rhizome	c1864	NCA	23409	SIRT4	819
Glabrous Greenbrier Rhizome	c1864	NCA	23411	SIRT1	996
Glabrous Greenbrier Rhizome	c1864	NCA	10135	NAMPT	991
Glabrous Greenbrier Rhizome	c1864	NCA	952	CD38	979
Glabrous Greenbrier Rhizome	c1864	NCA	3312	HSPA8	900
Glabrous Greenbrier Rhizome	c1864	NCA	4057	LTF	741
Glabrous Greenbrier Rhizome	c1864	NCA	3315	HSPB1	900
Glabrous Greenbrier Rhizome	c1864	NCA	22933	SIRT2	973
Glabrous Greenbrier Rhizome	c1864	NCA	9407	TMPRSS11D	431
Glabrous Greenbrier Rhizome	c1864	NCA	836	CASP3	700
Glabrous Greenbrier Rhizome	c1864	NCA	51547	SIRT7	805
Glabrous Greenbrier Rhizome	c1864	NCA	51548	SIRT6	977
Glabrous Greenbrier Rhizome	c1864	NCA	4860	PNP	900
Glabrous Greenbrier Rhizome	c1864	NCA	2475	MTOR	722
Glabrous Greenbrier Rhizome	c1864	NCA	142	PARP1	919
Glabrous Greenbrier Rhizome	c1864	NCA	1147	CHUK	700
Glabrous Greenbrier Rhizome	c1864	NCA	80351	TNKS2	979
Glabrous Greenbrier Rhizome	c1864	NCA	23410	SIRT3	890
Glabrous Greenbrier Rhizome	c1864	NCA	5970	RELA	723
Glabrous Greenbrier Rhizome	c1864	NCA	3939	LDHA	800
Glabrous Greenbrier Rhizome	c271	Dihydroresveratrol	2100	ESR2	423
Glabrous Greenbrier Rhizome	c26	quercetin	5743	PTGS2	9999
Glabrous Greenbrier Rhizome	c26	quercetin	31	ACACA	9999
Glabrous Greenbrier Rhizome	c26	quercetin	8972	MGAM	9999
Glabrous Greenbrier Rhizome	c26	quercetin	6401	SELE	9999
Glabrous Greenbrier Rhizome	c26	quercetin	2697	GJA1	9999
Glabrous Greenbrier Rhizome	c26	quercetin	5733	PTGER3	9999
Glabrous Greenbrier Rhizome	c26	quercetin	1277	COL1A1	9999
Glabrous Greenbrier Rhizome	c26	quercetin	7422	VEGFA	9999
Glabrous Greenbrier Rhizome	c26	quercetin	2944	GSTM1	9999
Glabrous Greenbrier Rhizome	c26	quercetin	2946	GSTM2	9999
Glabrous Greenbrier Rhizome	c26	quercetin	1545	CYP1B1	9999
Glabrous Greenbrier Rhizome	c26	quercetin	3586	IL10	9999
Glabrous Greenbrier Rhizome	c26	quercetin	3552	IL1A	9999
Glabrous Greenbrier Rhizome	c26	quercetin	5579	PRKCB	9999
Glabrous Greenbrier Rhizome	c26	quercetin	9520	NPEPPS	9999
Glabrous Greenbrier Rhizome	c26	quercetin	1080	CFTR	700
Glabrous Greenbrier Rhizome	c26	quercetin	50508	NOX3	703
Glabrous Greenbrier Rhizome	c26	quercetin	5837	PYGM	795
Glabrous Greenbrier Rhizome	c26	quercetin	9817	KEAP1	402
Glabrous Greenbrier Rhizome	c26	quercetin	1815	DRD4	525
Glabrous Greenbrier Rhizome	c26	quercetin	23409	SIRT4	427
Glabrous Greenbrier Rhizome	c26	quercetin	5603	MAPK13	631
Glabrous Greenbrier Rhizome	c26	quercetin	23411	SIRT1	953
Glabrous Greenbrier Rhizome	c26	quercetin	6300	MAPK12	579
Glabrous Greenbrier Rhizome	c26	quercetin	3053	SERPIND1	700
Glabrous Greenbrier Rhizome	c26	quercetin	7494	XBP1	732
Glabrous Greenbrier Rhizome	c26	quercetin	5836	PYGL	712
Glabrous Greenbrier Rhizome	c26	quercetin	5834	PYGB	748
Glabrous Greenbrier Rhizome	c26	quercetin	2936	GSR	511
Glabrous Greenbrier Rhizome	c26	quercetin	4051	CYP4F3	445
Glabrous Greenbrier Rhizome	c26	quercetin	8529	CYP4F2	445
Glabrous Greenbrier Rhizome	c26	quercetin	3036	HAS1	534
Glabrous Greenbrier Rhizome	c26	quercetin	2931	GSK3A	459
Glabrous Greenbrier Rhizome	c26	quercetin	10135	NAMPT	800
Glabrous Greenbrier Rhizome	c26	quercetin	5445	PON2	800
Glabrous Greenbrier Rhizome	c26	quercetin	952	CD38	800
Glabrous Greenbrier Rhizome	c26	quercetin	3312	HSPA8	573
Glabrous Greenbrier Rhizome	c26	quercetin	1432	MAPK14	723
Glabrous Greenbrier Rhizome	c26	quercetin	338	APOB	727
Glabrous Greenbrier Rhizome	c26	quercetin	847	CAT	895
Glabrous Greenbrier Rhizome	c26	quercetin	8743	TNFSF10	742
Glabrous Greenbrier Rhizome	c26	quercetin	976	ADGRE5	843
Glabrous Greenbrier Rhizome	c26	quercetin	1026	CDKN1A	733
Glabrous Greenbrier Rhizome	c26	quercetin	57834	CYP4F11	514
Glabrous Greenbrier Rhizome	c26	quercetin	22933	SIRT2	427
Glabrous Greenbrier Rhizome	c26	quercetin	239	ALOX12	879
Glabrous Greenbrier Rhizome	c26	quercetin	79799	UGT2A3	713
Glabrous Greenbrier Rhizome	c26	quercetin	1571	CYP2E1	823
Glabrous Greenbrier Rhizome	c26	quercetin	83667	SESN2	824
Glabrous Greenbrier Rhizome	c26	quercetin	3845	KRAS	853
Glabrous Greenbrier Rhizome	c26	quercetin	4907	NT5E	840
Glabrous Greenbrier Rhizome	c26	quercetin	7097	TLR2	800
Glabrous Greenbrier Rhizome	c26	quercetin	1559	CYP2C9	728
Glabrous Greenbrier Rhizome	c26	quercetin	5597	MAPK6	412
Glabrous Greenbrier Rhizome	c26	quercetin	506	ATP5F1B	961
Glabrous Greenbrier Rhizome	c26	quercetin	5289	PIK3C3	523
Glabrous Greenbrier Rhizome	c26	quercetin	6558	SLC12A2	824
Glabrous Greenbrier Rhizome	c26	quercetin	5595	MAPK3	863
Glabrous Greenbrier Rhizome	c26	quercetin	50507	NOX4	663
Glabrous Greenbrier Rhizome	c26	quercetin	7299	TYR	810
Glabrous Greenbrier Rhizome	c26	quercetin	3791	KDR	557
Glabrous Greenbrier Rhizome	c26	quercetin	5290	PIK3CA	723
Glabrous Greenbrier Rhizome	c26	quercetin	590	BCHE	409
Glabrous Greenbrier Rhizome	c26	quercetin	7365	UGT2B10	672
Glabrous Greenbrier Rhizome	c26	quercetin	25824	PRDX5	800
Glabrous Greenbrier Rhizome	c26	quercetin	5243	ABCB1	953
Glabrous Greenbrier Rhizome	c26	quercetin	6713	SQLE	420
Glabrous Greenbrier Rhizome	c26	quercetin	5286	PIK3C2A	523
Glabrous Greenbrier Rhizome	c26	quercetin	1017	CDK2	725
Glabrous Greenbrier Rhizome	c26	quercetin	597	BCL2A1	444
Glabrous Greenbrier Rhizome	c26	quercetin	3480	IGF1R	593
Glabrous Greenbrier Rhizome	c26	quercetin	126410	CYP4F22	445
Glabrous Greenbrier Rhizome	c26	quercetin	133688	UGT3A1	924
Glabrous Greenbrier Rhizome	c26	quercetin	8795	TNFRSF10B	840
Glabrous Greenbrier Rhizome	c26	quercetin	498	ATP5F1A	957
Glabrous Greenbrier Rhizome	c26	quercetin	167127	UGT3A2	632
Glabrous Greenbrier Rhizome	c26	quercetin	9407	TMPRSS11D	786
Glabrous Greenbrier Rhizome	c26	quercetin	231	AKR1B1	804
Glabrous Greenbrier Rhizome	c26	quercetin	9131	AIFM1	800
Glabrous Greenbrier Rhizome	c26	quercetin	5291	PIK3CB	654
Glabrous Greenbrier Rhizome	c26	quercetin	581	BAX	734
Glabrous Greenbrier Rhizome	c26	quercetin	246	ALOX15	482
Glabrous Greenbrier Rhizome	c26	quercetin	27306	HPGDS	871
Glabrous Greenbrier Rhizome	c26	quercetin	7039	TGFA	800
Glabrous Greenbrier Rhizome	c26	quercetin	3600	IL15	830
Glabrous Greenbrier Rhizome	c26	quercetin	1437	CSF2	938
Glabrous Greenbrier Rhizome	c26	quercetin	80270	HSD3B7	517
Glabrous Greenbrier Rhizome	c26	quercetin	221656	KDM1B	562
Glabrous Greenbrier Rhizome	c26	quercetin	1152	CKB	700
Glabrous Greenbrier Rhizome	c26	quercetin	4314	MMP3	839
Glabrous Greenbrier Rhizome	c26	quercetin	558	AXL	519
Glabrous Greenbrier Rhizome	c26	quercetin	3308	HSPA4	895
Glabrous Greenbrier Rhizome	c26	quercetin	54578	UGT1A6	678
Glabrous Greenbrier Rhizome	c26	quercetin	8988	HSPB3	416
Glabrous Greenbrier Rhizome	c26	quercetin	84869	CBR4	611
Glabrous Greenbrier Rhizome	c26	quercetin	7364	UGT2B7	672
Glabrous Greenbrier Rhizome	c26	quercetin	54658	UGT1A1	908
Glabrous Greenbrier Rhizome	c26	quercetin	3667	IRS1	462
Glabrous Greenbrier Rhizome	c26	quercetin	7363	UGT2B4	713
Glabrous Greenbrier Rhizome	c26	quercetin	3037	HAS2	534
Glabrous Greenbrier Rhizome	c26	quercetin	54205	CYCS	855
Glabrous Greenbrier Rhizome	c26	quercetin	79370	BCL2L14	444
Glabrous Greenbrier Rhizome	c26	quercetin	5598	MAPK7	455
Glabrous Greenbrier Rhizome	c26	quercetin	1579	CYP4A11	684
Glabrous Greenbrier Rhizome	c26	quercetin	7368	UGT8	632
Glabrous Greenbrier Rhizome	c26	quercetin	666	BOK	444
Glabrous Greenbrier Rhizome	c26	quercetin	4233	MET	560
Glabrous Greenbrier Rhizome	c26	quercetin	53905	DUOX1	524
Glabrous Greenbrier Rhizome	c26	quercetin	637	BID	700
Glabrous Greenbrier Rhizome	c26	quercetin	54822	TRPM7	800
Glabrous Greenbrier Rhizome	c26	quercetin	7367	UGT2B17	672
Glabrous Greenbrier Rhizome	c26	quercetin	9370	ADIPOQ	824
Glabrous Greenbrier Rhizome	c26	quercetin	6517	SLC2A4	877
Glabrous Greenbrier Rhizome	c26	quercetin	8648	NCOA1	422
Glabrous Greenbrier Rhizome	c26	quercetin	66002	CYP4F12	445
Glabrous Greenbrier Rhizome	c26	quercetin	6817	SULT1A1	734
Glabrous Greenbrier Rhizome	c26	quercetin	7525	YES1	505
Glabrous Greenbrier Rhizome	c26	quercetin	6667	SP1	700
Glabrous Greenbrier Rhizome	c26	quercetin	51547	SIRT7	498
Glabrous Greenbrier Rhizome	c26	quercetin	29110	TBK1	700
Glabrous Greenbrier Rhizome	c26	quercetin	1915	EEF1A1	800
Glabrous Greenbrier Rhizome	c26	quercetin	842	CASP9	933
Glabrous Greenbrier Rhizome	c26	quercetin	3953	LEPR	786
Glabrous Greenbrier Rhizome	c26	quercetin	93517	SDR42E1	517
Glabrous Greenbrier Rhizome	c26	quercetin	5600	MAPK11	684
Glabrous Greenbrier Rhizome	c26	quercetin	10057	ABCC5	700
Glabrous Greenbrier Rhizome	c26	quercetin	199974	CYP4Z1	543
Glabrous Greenbrier Rhizome	c26	quercetin	54490	UGT2B28	672
Glabrous Greenbrier Rhizome	c26	quercetin	51548	SIRT6	434
Glabrous Greenbrier Rhizome	c26	quercetin	225689	MAPK15	412
Glabrous Greenbrier Rhizome	c26	quercetin	4128	MAOA	759
Glabrous Greenbrier Rhizome	c26	quercetin	7366	UGT2B15	898
Glabrous Greenbrier Rhizome	c26	quercetin	5747	PTK2	785
Glabrous Greenbrier Rhizome	c26	quercetin	54575	UGT1A10	898
Glabrous Greenbrier Rhizome	c26	quercetin	3605	IL17A	816
Glabrous Greenbrier Rhizome	c26	quercetin	1499	CTNNB1	772
Glabrous Greenbrier Rhizome	c26	quercetin	2534	FYN	505
Glabrous Greenbrier Rhizome	c26	quercetin	54600	UGT1A9	897
Glabrous Greenbrier Rhizome	c26	quercetin	509	ATP5F1C	957
Glabrous Greenbrier Rhizome	c26	quercetin	6714	SRC	951
Glabrous Greenbrier Rhizome	c26	quercetin	841	CASP8	736
Glabrous Greenbrier Rhizome	c26	quercetin	405	ARNT	700
Glabrous Greenbrier Rhizome	c26	quercetin	5294	PIK3CG	934
Glabrous Greenbrier Rhizome	c26	quercetin	26275	HIBCH	958
Glabrous Greenbrier Rhizome	c26	quercetin	5599	MAPK8	951
Glabrous Greenbrier Rhizome	c26	quercetin	1565	CYP2D6	722
Glabrous Greenbrier Rhizome	c26	quercetin	6772	STAT1	727
Glabrous Greenbrier Rhizome	c26	quercetin	2475	MTOR	614
Glabrous Greenbrier Rhizome	c26	quercetin	4886	NPY1R	800
Glabrous Greenbrier Rhizome	c26	quercetin	55532	SLC30A10	637
Glabrous Greenbrier Rhizome	c26	quercetin	7779	SLC30A1	637
Glabrous Greenbrier Rhizome	c26	quercetin	4170	MCL1	987
Glabrous Greenbrier Rhizome	c26	quercetin	840	CASP7	700
Glabrous Greenbrier Rhizome	c26	quercetin	3283	HSD3B1	517
Glabrous Greenbrier Rhizome	c26	quercetin	3284	HSD3B2	517
Glabrous Greenbrier Rhizome	c26	quercetin	50814	NSDHL	517
Glabrous Greenbrier Rhizome	c26	quercetin	1558	CYP2C8	964
Glabrous Greenbrier Rhizome	c26	quercetin	284541	CYP4A22	684
Glabrous Greenbrier Rhizome	c26	quercetin	260293	CYP4X1	543
Glabrous Greenbrier Rhizome	c26	quercetin	1580	CYP4B1	543
Glabrous Greenbrier Rhizome	c26	quercetin	25	ABL1	505
Glabrous Greenbrier Rhizome	c26	quercetin	27035	NOX1	620
Glabrous Greenbrier Rhizome	c26	quercetin	54657	UGT1A4	696
Glabrous Greenbrier Rhizome	c26	quercetin	54579	UGT1A5	703
Glabrous Greenbrier Rhizome	c26	quercetin	54577	UGT1A7	906
Glabrous Greenbrier Rhizome	c26	quercetin	54576	UGT1A8	886
Glabrous Greenbrier Rhizome	c26	quercetin	5292	PIM1	969
Glabrous Greenbrier Rhizome	c26	quercetin	7099	TLR4	845
Glabrous Greenbrier Rhizome	c26	quercetin	2268	FGR	505
Glabrous Greenbrier Rhizome	c26	quercetin	316	AOX1	892
Glabrous Greenbrier Rhizome	c26	quercetin	10257	ABCC4	700
Glabrous Greenbrier Rhizome	c26	quercetin	5293	PIK3CD	654
Glabrous Greenbrier Rhizome	c26	quercetin	4129	MAOB	616
Glabrous Greenbrier Rhizome	c26	quercetin	1536	CYBB	733
Glabrous Greenbrier Rhizome	c26	quercetin	285440	CYP4V2	433
Glabrous Greenbrier Rhizome	c26	quercetin	1906	EDN1	700
Glabrous Greenbrier Rhizome	c26	quercetin	8644	AKR1C3	745
Glabrous Greenbrier Rhizome	c26	quercetin	3717	JAK2	498
Glabrous Greenbrier Rhizome	c26	quercetin	23410	SIRT3	441
Glabrous Greenbrier Rhizome	c26	quercetin	79400	NOX5	470
Glabrous Greenbrier Rhizome	c26	quercetin	50506	DUOX2	524
Glabrous Greenbrier Rhizome	c26	quercetin	983	CDK1	491
Glabrous Greenbrier Rhizome	c26	quercetin	4780	NFE2L2	794
Glabrous Greenbrier Rhizome	c26	quercetin	4363	ABCC1	750
Glabrous Greenbrier Rhizome	c26	quercetin	23028	KDM1A	500
Glabrous Greenbrier Rhizome	c26	quercetin	5596	MAPK4	412
Glabrous Greenbrier Rhizome	c26	quercetin	7852	CXCR4	800
Glabrous Greenbrier Rhizome	c26	quercetin	80146	UXS1	517
Glabrous Greenbrier Rhizome	c26	quercetin	10720	UGT2B11	672
Glabrous Greenbrier Rhizome	c26	quercetin	10941	UGT2A1	672
Glabrous Greenbrier Rhizome	c26	quercetin	7155	TOP2B	674
Glabrous Greenbrier Rhizome	c26	quercetin	7264	GFUS	517
Glabrous Greenbrier Rhizome	c26	quercetin	2876	GPX1	428
Glabrous Greenbrier Rhizome	c26	quercetin	2741	GLRA1	700
Glabrous Greenbrier Rhizome	c26	quercetin	627	BDNF	815
Glabrous Greenbrier Rhizome	c26	quercetin	6513	SLC2A1	813
Glabrous Greenbrier Rhizome	c26	quercetin	54659	UGT1A3	908
Glabrous Greenbrier Rhizome	c26	quercetin	317	APAF1	845
Glabrous Greenbrier Rhizome	c26	quercetin	1506	CTRL	844
Japanese Honysuckle Flower Bud	c231	luteolin	5594	MAPK1	700
Japanese Honysuckle Flower Bud	c231	luteolin	3162	HMOX1	822
Japanese Honysuckle Flower Bud	c231	luteolin	1457	CSNK2A1	701
Japanese Honysuckle Flower Bud	c231	luteolin	727	C5	515
Japanese Honysuckle Flower Bud	c231	luteolin	718	C3	786
Japanese Honysuckle Flower Bud	c231	luteolin	1019	CDK4	800
Japanese Honysuckle Flower Bud	c231	luteolin	5595	MAPK3	700
Japanese Honysuckle Flower Bud	c231	luteolin	3553	IL1B	800
Japanese Honysuckle Flower Bud	c231	luteolin	6774	STAT3	748
Japanese Honysuckle Flower Bud	c231	luteolin	4552	MTRR	473
Japanese Honysuckle Flower Bud	c231	luteolin	1017	CDK2	942
Japanese Honysuckle Flower Bud	c231	luteolin	7157	TP53	828
Japanese Honysuckle Flower Bud	c231	luteolin	207	AKT1	856
Japanese Honysuckle Flower Bud	c231	luteolin	890	CCNA2	856
Japanese Honysuckle Flower Bud	c231	luteolin	1956	EGFR	869
Japanese Honysuckle Flower Bud	c231	luteolin	8795	TNFRSF10B	800
Japanese Honysuckle Flower Bud	c231	luteolin	231	AKR1B1	535
Japanese Honysuckle Flower Bud	c231	luteolin	5468	PPARG	818
Japanese Honysuckle Flower Bud	c231	luteolin	4846	NOS3	613
Japanese Honysuckle Flower Bud	c231	luteolin	598	BCL2L1	841
Japanese Honysuckle Flower Bud	c231	luteolin	3479	IGF1	800
Japanese Honysuckle Flower Bud	c231	luteolin	3667	IRS1	800
Japanese Honysuckle Flower Bud	c231	luteolin	2353	FOS	944
Japanese Honysuckle Flower Bud	c231	luteolin	836	CASP3	947
Japanese Honysuckle Flower Bud	c231	luteolin	5315	PKM	726
Japanese Honysuckle Flower Bud	c231	luteolin	4843	NOS2	784
Japanese Honysuckle Flower Bud	c231	luteolin	29110	TBK1	700
Japanese Honysuckle Flower Bud	c231	luteolin	842	CASP9	700
Japanese Honysuckle Flower Bud	c231	luteolin	5747	PTK2	700
Japanese Honysuckle Flower Bud	c231	luteolin	2100	ESR2	700
Japanese Honysuckle Flower Bud	c231	luteolin	2335	FN1	800
Japanese Honysuckle Flower Bud	c231	luteolin	5599	MAPK8	951
Japanese Honysuckle Flower Bud	c231	luteolin	2475	MTOR	823
Japanese Honysuckle Flower Bud	c231	luteolin	183	AGT	786
Japanese Honysuckle Flower Bud	c231	luteolin	840	CASP7	700
Japanese Honysuckle Flower Bud	c231	luteolin	3725	JUN	946
Japanese Honysuckle Flower Bud	c231	luteolin	80351	TNKS2	800
Japanese Honysuckle Flower Bud	c231	luteolin	4318	MMP9	949
Japanese Honysuckle Flower Bud	c231	luteolin	7099	TLR4	817
Japanese Honysuckle Flower Bud	c231	luteolin	7498	XDH	463
Japanese Honysuckle Flower Bud	c231	luteolin	2308	FOXO1	817
Japanese Honysuckle Flower Bud	c231	luteolin	6197	RPS6KA3	800
Japanese Honysuckle Flower Bud	c231	luteolin	1543	CYP1A1	777
Japanese Honysuckle Flower Bud	c231	luteolin	4780	NFE2L2	816
Japanese Honysuckle Flower Bud	c231	luteolin	4363	ABCC1	714
Japanese Honysuckle Flower Bud	c231	luteolin	7124	TNF	698
Japanese Honysuckle Flower Bud	c231	luteolin	54659	UGT1A3	729
Japanese Honysuckle Flower Bud	c231	luteolin	5447	POR	473
Japanese Honysuckle Flower Bud	c849	apigenin	1080	CFTR	722
Japanese Honysuckle Flower Bud	c849	apigenin	2099	ESR1	961
Japanese Honysuckle Flower Bud	c849	apigenin	5594	MAPK1	700
Japanese Honysuckle Flower Bud	c849	apigenin	1457	CSNK2A1	817
Japanese Honysuckle Flower Bud	c849	apigenin	952	CD38	800
Japanese Honysuckle Flower Bud	c849	apigenin	595	CCND1	838
Japanese Honysuckle Flower Bud	c849	apigenin	847	CAT	822
Japanese Honysuckle Flower Bud	c849	apigenin	5595	MAPK3	755
Japanese Honysuckle Flower Bud	c849	apigenin	50507	NOX4	411
Japanese Honysuckle Flower Bud	c849	apigenin	5443	POMC	800
Japanese Honysuckle Flower Bud	c849	apigenin	1950	EGF	800
Japanese Honysuckle Flower Bud	c849	apigenin	5243	ABCB1	814
Japanese Honysuckle Flower Bud	c849	apigenin	6713	SQLE	424
Japanese Honysuckle Flower Bud	c849	apigenin	7157	TP53	868
Japanese Honysuckle Flower Bud	c849	apigenin	207	AKT1	876
Japanese Honysuckle Flower Bud	c849	apigenin	8795	TNFRSF10B	819
Japanese Honysuckle Flower Bud	c849	apigenin	558	AXL	800
Japanese Honysuckle Flower Bud	c849	apigenin	54578	UGT1A6	800
Japanese Honysuckle Flower Bud	c849	apigenin	43	ACHE	651
Japanese Honysuckle Flower Bud	c849	apigenin	54658	UGT1A1	938
Japanese Honysuckle Flower Bud	c849	apigenin	836	CASP3	947
Japanese Honysuckle Flower Bud	c849	apigenin	6817	SULT1A1	700
Japanese Honysuckle Flower Bud	c849	apigenin	596	BCL2	700
Japanese Honysuckle Flower Bud	c849	apigenin	842	CASP9	726
Japanese Honysuckle Flower Bud	c849	apigenin	51004	COQ6	424
Japanese Honysuckle Flower Bud	c849	apigenin	8856	NR1I2	700
Japanese Honysuckle Flower Bud	c849	apigenin	1576	CYP3A4	700
Japanese Honysuckle Flower Bud	c849	apigenin	3091	HIF1A	824
Japanese Honysuckle Flower Bud	c849	apigenin	4128	MAOA	848
Japanese Honysuckle Flower Bud	c849	apigenin	7366	UGT2B15	700
Japanese Honysuckle Flower Bud	c849	apigenin	5747	PTK2	800
Japanese Honysuckle Flower Bud	c849	apigenin	1544	CYP1A2	807
Japanese Honysuckle Flower Bud	c849	apigenin	54575	UGT1A10	700
Japanese Honysuckle Flower Bud	c849	apigenin	2100	ESR2	847
Japanese Honysuckle Flower Bud	c849	apigenin	54600	UGT1A9	700
Japanese Honysuckle Flower Bud	c849	apigenin	2571	GAD1	800
Japanese Honysuckle Flower Bud	c849	apigenin	6714	SRC	800
Japanese Honysuckle Flower Bud	c849	apigenin	841	CASP8	734
Japanese Honysuckle Flower Bud	c849	apigenin	8564	KMO	424
Japanese Honysuckle Flower Bud	c849	apigenin	142	PARP1	944
Japanese Honysuckle Flower Bud	c849	apigenin	840	CASP7	700
Japanese Honysuckle Flower Bud	c849	apigenin	80351	TNKS2	800
Japanese Honysuckle Flower Bud	c849	apigenin	4318	MMP9	842
Japanese Honysuckle Flower Bud	c849	apigenin	54577	UGT1A7	700
Japanese Honysuckle Flower Bud	c849	apigenin	54576	UGT1A8	700
Japanese Honysuckle Flower Bud	c849	apigenin	4129	MAOB	800
Japanese Honysuckle Flower Bud	c849	apigenin	2308	FOXO1	800
Japanese Honysuckle Flower Bud	c849	apigenin	1543	CYP1A1	814
Japanese Honysuckle Flower Bud	c849	apigenin	983	CDK1	949
Japanese Honysuckle Flower Bud	c849	apigenin	4363	ABCC1	725
Japanese Honysuckle Flower Bud	c849	apigenin	7852	CXCR4	800
Japanese Honysuckle Flower Bud	c849	apigenin	7155	TOP2B	471
Japanese Honysuckle Flower Bud	c849	apigenin	7124	TNF	692
Japanese Honysuckle Flower Bud	c849	apigenin	7153	TOP2A	471
Japanese Honysuckle Flower Bud	c849	apigenin	6513	SLC2A1	800
Japanese Honysuckle Flower Bud	c849	apigenin	3551	IKBKB	700
Japanese Honysuckle Flower Bud	c26	quercetin	1080	CFTR	700
Japanese Honysuckle Flower Bud	c26	quercetin	50508	NOX3	703
Japanese Honysuckle Flower Bud	c26	quercetin	5837	PYGM	795
Japanese Honysuckle Flower Bud	c26	quercetin	9817	KEAP1	402
Japanese Honysuckle Flower Bud	c26	quercetin	1815	DRD4	525
Japanese Honysuckle Flower Bud	c26	quercetin	23409	SIRT4	427
Japanese Honysuckle Flower Bud	c26	quercetin	2099	ESR1	743
Japanese Honysuckle Flower Bud	c26	quercetin	5603	MAPK13	631
Japanese Honysuckle Flower Bud	c26	quercetin	23411	SIRT1	953
Japanese Honysuckle Flower Bud	c26	quercetin	6300	MAPK12	579
Japanese Honysuckle Flower Bud	c26	quercetin	3053	SERPIND1	700
Japanese Honysuckle Flower Bud	c26	quercetin	5594	MAPK1	870
Japanese Honysuckle Flower Bud	c26	quercetin	7494	XBP1	732
Japanese Honysuckle Flower Bud	c26	quercetin	3162	HMOX1	879
Japanese Honysuckle Flower Bud	c26	quercetin	5836	PYGL	712
Japanese Honysuckle Flower Bud	c26	quercetin	4792	NFKBIA	725
Japanese Honysuckle Flower Bud	c26	quercetin	5834	PYGB	748
Japanese Honysuckle Flower Bud	c26	quercetin	4313	MMP2	842
Japanese Honysuckle Flower Bud	c26	quercetin	5327	PLAT	727
Japanese Honysuckle Flower Bud	c26	quercetin	2936	GSR	511
Japanese Honysuckle Flower Bud	c26	quercetin	4051	CYP4F3	445
Japanese Honysuckle Flower Bud	c26	quercetin	8529	CYP4F2	445
Japanese Honysuckle Flower Bud	c26	quercetin	3036	HAS1	534
Japanese Honysuckle Flower Bud	c26	quercetin	2931	GSK3A	459
Japanese Honysuckle Flower Bud	c26	quercetin	5444	PON1	944
Japanese Honysuckle Flower Bud	c26	quercetin	10135	NAMPT	800
Japanese Honysuckle Flower Bud	c26	quercetin	5445	PON2	800
Japanese Honysuckle Flower Bud	c26	quercetin	4353	MPO	439
Japanese Honysuckle Flower Bud	c26	quercetin	6347	CCL2	952
Japanese Honysuckle Flower Bud	c26	quercetin	952	CD38	800
Japanese Honysuckle Flower Bud	c26	quercetin	6783	SULT1E1	723
Japanese Honysuckle Flower Bud	c26	quercetin	3312	HSPA8	573
Japanese Honysuckle Flower Bud	c26	quercetin	1432	MAPK14	723
Japanese Honysuckle Flower Bud	c26	quercetin	338	APOB	727
Japanese Honysuckle Flower Bud	c26	quercetin	4953	ODC1	824
Japanese Honysuckle Flower Bud	c26	quercetin	9429	ABCG2	662
Japanese Honysuckle Flower Bud	c26	quercetin	847	CAT	895
Japanese Honysuckle Flower Bud	c26	quercetin	8743	TNFSF10	742
Japanese Honysuckle Flower Bud	c26	quercetin	196	AHR	711
Japanese Honysuckle Flower Bud	c26	quercetin	976	ADGRE5	843
Japanese Honysuckle Flower Bud	c26	quercetin	1026	CDKN1A	733
Japanese Honysuckle Flower Bud	c26	quercetin	57834	CYP4F11	514
Japanese Honysuckle Flower Bud	c26	quercetin	3315	HSPB1	824
Japanese Honysuckle Flower Bud	c26	quercetin	22933	SIRT2	427
Japanese Honysuckle Flower Bud	c26	quercetin	239	ALOX12	879
Japanese Honysuckle Flower Bud	c26	quercetin	79799	UGT2A3	713
Japanese Honysuckle Flower Bud	c26	quercetin	1571	CYP2E1	823
Japanese Honysuckle Flower Bud	c26	quercetin	83667	SESN2	824
Japanese Honysuckle Flower Bud	c26	quercetin	3845	KRAS	853
Japanese Honysuckle Flower Bud	c26	quercetin	4907	NT5E	840
Japanese Honysuckle Flower Bud	c26	quercetin	3569	IL6	951
Japanese Honysuckle Flower Bud	c26	quercetin	7097	TLR2	800
Japanese Honysuckle Flower Bud	c26	quercetin	1559	CYP2C9	728
Japanese Honysuckle Flower Bud	c26	quercetin	5597	MAPK6	412
Japanese Honysuckle Flower Bud	c26	quercetin	506	ATP5F1B	961
Japanese Honysuckle Flower Bud	c26	quercetin	5289	PIK3C3	523
Japanese Honysuckle Flower Bud	c26	quercetin	6558	SLC12A2	824
[truncated: 10,758 more rows]

## Sheet: Supplementary Table2
Supplementary Table S2 Differential genes information jointly analyzed by GEO datasets
ID/gene symbol	logFC	AveExpr	t	P.Value	adj.P.Val	B	change
BTC	-6.03496	5.68351	-11.4044	1.79e-19	1.89e-17	33.8211	Down-regulated
WIF1	-5.63882	6.64847	-9.21082	8.23e-15	2.25e-13	23.2159	Down-regulated
ELOVL3	-5.59513	4.76306	-8.28682	7.6e-13	1.3e-11	18.7521	Down-regulated
PM20D1	-5.50019	6.78126	-6.18088	1.6e-08	1.06e-07	8.97312	Down-regulated
MSMB	-4.81527	6.09749	-8.58161	1.8e-13	3.6e-12	20.1709	Down-regulated
NPTX1	-4.59544	4.17491	-12.9768	9.84e-23	2.64e-20	41.235	Down-regulated
LOC285419	-4.5751	5.1492	-10.9082	2e-18	1.56e-16	31.4392	Down-regulated
ANKRD33B	-4.46335	5.10865	-12.0249	9.02e-21	1.39e-18	36.7738	Down-regulated
GAL	-4.27326	4.61075	-6.85757	7.12e-10	6.19e-09	12.0204	Down-regulated
HSD11B1	-4.26568	8.49779	-8.12707	1.65e-12	2.59e-11	17.9862	Down-regulated
UPK1A	-4.24261	5.99888	-8.18615	1.24e-12	2.01e-11	18.2692	Down-regulated
TNNC1	-4.2063	4.58643	-14.9758	1.03e-26	1.06e-23	50.2732	Down-regulated
IL37	-4.08115	9.19842	-7.00378	3.59e-10	3.32e-09	12.6933	Down-regulated
GLDC	-4.04419	4.80145	-6.23983	1.22e-08	8.26e-08	9.23364	Down-regulated
THRSP	-4.03057	6.65135	-6.74464	1.2e-09	1e-08	11.5039	Down-regulated
AWAT1	-3.94126	4.11262	-6.32815	8.19e-09	5.73e-08	9.62589	Down-regulated
WFDC3	-3.90062	6.73093	-7.43187	4.71e-11	5.31e-10	14.6876	Down-regulated
PHYHIP	-3.68417	6.82929	-7.91192	4.69e-12	6.62e-11	16.9589	Down-regulated
AGT	-3.68216	5.2799	-7.25653	1.09e-10	1.13e-09	13.8668	Down-regulated
AGR3	-3.64976	3.22861	-9.41809	2.97e-15	8.91e-14	24.2218	Down-regulated
ZBTB16	-3.6405	7.27353	-8.0099	2.92e-12	4.34e-11	17.4261	Down-regulated
ESRRG	-3.5433	5.96226	-10.091	1.09e-16	4.96e-15	27.4882	Down-regulated
SCGB2A1	-3.52378	6.96026	-5.81997	7.99e-08	4.61e-07	7.40164	Down-regulated
FGFBP2	-3.45357	7.56583	-7.47836	3.77e-11	4.35e-10	14.9061	Down-regulated
KRT79	-3.42069	7.92973	-4.5178	1.8e-05	6.78e-05	2.1528	Down-regulated
RP11-342L8.2	-3.35885	5.84781	-12.2488	3.09e-21	5.53e-19	37.8312	Down-regulated
BPY2	-3.34978	3.77407	-4.87076	4.45e-06	1.86e-05	3.50021	Down-regulated
TMEM56	-3.30801	5.74793	-7.34637	7.08e-11	7.67e-10	14.2867	Down-regulated
PNMAL1	-3.3011	4.14342	-8.7235	9e-14	1.92e-12	20.856	Down-regulated
LOC284578	-3.27804	5.03089	-9.2751	6e-15	1.68e-13	23.5278	Down-regulated
PCDHGA4	-3.27718	4.0342	-14.7918	2.35e-26	2.12e-23	49.4615	Down-regulated
MYEOV	-3.27507	4.88327	-10.5887	9.5e-18	6.05e-16	29.8979	Down-regulated
LOC338667	-3.26146	7.01115	-7.10264	2.25e-10	2.19e-09	13.1508	Down-regulated
TMPRSS11E	-3.24521	4.62684	-5.92065	5.12e-08	3.07e-07	7.83572	Down-regulated
AQP9	-3.23918	8.45262	-7.37748	6.11e-11	6.7e-10	14.4324	Down-regulated
OGN	-3.19282	7.34453	-6.52886	3.27e-09	2.49e-08	10.5253	Down-regulated
LEPR	-3.15391	3.67084	-9.78933	4.79e-16	1.77e-14	26.0241	Down-regulated
CNTNAP3P2	-3.15032	5.33691	-9.94993	2.18e-16	9.08e-15	26.8036	Down-regulated
TPPP	-3.14908	4.88922	-11.8065	2.57e-20	3.46e-18	35.7383	Down-regulated
IGFL2	-3.13596	7.67371	-9.85293	3.51e-16	1.35e-14	26.3329	Down-regulated
GREM2	-3.13265	3.88328	-11.6716	4.93e-20	6.1e-18	35.0962	Down-regulated
SGCG	-3.11577	6.00076	-6.75403	1.15e-09	9.62e-09	11.5467	Down-regulated
SLC14A1	-3.10746	4.87668	-7.42231	4.93e-11	5.51e-10	14.6427	Down-regulated
TMEM255A	-3.09555	6.0703	-8.32641	6.26e-13	1.1e-11	18.9422	Down-regulated
KRTAP1-5	-3.07599	3.94918	-4.18357	6.41e-05	0.000217271	0.937707	Down-regulated
CYP4B1	-3.04055	6.42821	-8.09265	1.95e-12	3.01e-11	17.8215	Down-regulated
HS3ST6	-3.03295	4.29077	-9.04016	1.9e-14	4.68e-13	22.3885	Down-regulated
TSIX	-3.00935	5.75349	-2.64584	0.00954164	0.0212676	-3.73073	Down-regulated
ENPP5	-2.99538	4.03225	-10.8586	2.54e-18	1.95e-16	31.2001	Down-regulated
BTBD16	-2.99297	5.80753	-6.12799	2.03e-08	1.31e-07	8.74023	Down-regulated
CRAT	-2.97042	6.73484	-7.65947	1.58e-11	1.99e-10	15.7604	Down-regulated
IL34	-2.96123	4.75481	-8.7603	7.51e-14	1.63e-12	21.0338	Down-regulated
PAMR1	-2.96	7.80339	-6.05689	2.79e-08	1.76e-07	8.42853	Down-regulated
CYP2J2	-2.94725	6.17191	-7.42357	4.9e-11	5.48e-10	14.6486	Down-regulated
GSTA3	-2.93619	8.39253	-5.18321	1.23e-06	5.66e-06	4.74285	Down-regulated
CLDN23	-2.90381	7.21022	-14.631	4.83e-26	3.61e-23	48.749	Down-regulated
C1QTNF7	-2.89535	4.7775	-8.20299	1.14e-12	1.87e-11	18.3499	Down-regulated
C5orf46	-2.87473	10.2769	-7.16204	1.7e-10	1.71e-09	13.4266	Down-regulated
HAO2	-2.86432	3.36858	-6.42522	5.26e-09	3.83e-08	10.0596	Down-regulated
SEMA3E	-2.81862	6.0983	-6.48202	4.05e-09	3.02e-08	10.3145	Down-regulated
ANGPTL7	-2.79745	3.93659	-8.42804	3.82e-13	7e-12	19.4309	Down-regulated
CNGA1	-2.77717	3.85911	-9.33507	4.47e-15	1.29e-13	23.8188	Down-regulated
SGCA	-2.75168	4.13384	-9.18577	9.31e-15	2.52e-13	23.0944	Down-regulated
KRTAP4-12	-2.74116	3.68371	-3.88314	0.000190792	0.000592996	-0.0993564	Down-regulated
CLDN8	-2.71884	9.40804	-7.83464	6.81e-12	9.33e-11	16.5911	Down-regulated
C9orf152	-2.71394	3.96387	-7.99398	3.15e-12	4.65e-11	17.3501	Down-regulated
SRGAP2	-2.71325	6.05693	-8.31407	6.65e-13	1.15e-11	18.8829	Down-regulated
DKK1	-2.7115	4.85345	-5.12252	1.58e-06	7.17e-06	4.49804	Down-regulated
KRTAP9-8	-2.69504	4.24856	-3.65867	0.000416776	0.00121204	-0.837552	Down-regulated
SLC46A2	-2.68882	9.94695	-4.95697	3.13e-06	1.35e-05	3.83858	Down-regulated
EPDR1	-2.6873	7.33114	-5.81686	8.1e-08	4.67e-07	7.38827	Down-regulated
PRR15L	-2.67619	5.03868	-8.55813	2.02e-13	3.97e-12	20.0577	Down-regulated
SPINK1	-2.67588	3.03656	-13.2405	2.86e-23	9.39e-21	42.4541	Down-regulated
KRTAP3-1	-2.658	3.41716	-4.14143	7.49e-05	0.000250997	0.788968	Down-regulated
IL17D	-2.64658	7.65332	-7.07413	2.57e-10	2.47e-09	13.0187	Down-regulated
NR3C2	-2.64479	7.99751	-9.01815	2.12e-14	5.11e-13	22.2818	Down-regulated
HBB	-2.62829	7.61605	-6.717	1.37e-09	1.12e-08	11.3779	Down-regulated
C14orf132	-2.62763	9.00754	-9.79096	4.75e-16	1.76e-14	26.0321	Down-regulated
ACSM3	-2.59864	3.63318	-6.51388	3.5e-09	2.65e-08	10.4579	Down-regulated
KRTAP1-1	-2.55965	3.79859	-3.61296	0.000486878	0.00139807	-0.983856	Down-regulated
TSPAN8	-2.556	10.1282	-5.6523	1.66e-07	9.09e-07	6.68649	Down-regulated
KRTAP11-1	-2.55149	4.08005	-3.61046	0.000491013	0.0014092	-0.991811	Down-regulated
KRTAP9-3	-2.54768	3.61825	-3.81493	0.000242671	0.000740008	-0.327072	Down-regulated
ITGA9-AS1	-2.53635	3.4123	-15.8984	1.76e-28	2.93e-25	54.2759	Down-regulated
MGC57346	-2.51966	4.48936	-9.47979	2.19e-15	6.87e-14	24.5213	Down-regulated
KRTAP4-1	-2.51929	3.63444	-3.76617	0.000287727	0.000863061	-0.488057	Down-regulated
PPP1R1B	-2.51414	8.01676	-5.81594	8.13e-08	4.68e-07	7.3843	Down-regulated
MIR10A	-2.51237	5.13997	-7.40501	5.36e-11	5.94e-10	14.5615	Down-regulated
PEG3-AS1	-2.50966	5.15954	-8.77352	7.04e-14	1.54e-12	21.0977	Down-regulated
KRTAP19-3	-2.50407	3.88959	-4.05407	0.000103219	0.00033688	0.483999	Down-regulated
KRTAP4-3	-2.50364	3.67132	-3.53403	0.000634909	0.00178341	-1.2332	Down-regulated
BCAR3	-2.50155	8.21715	-10.409	2.29e-17	1.3e-15	29.0285	Down-regulated
LYG2	-2.477	4.31794	-7.56627	2.48e-11	2.98e-10	15.3202	Down-regulated
LOC100653086	-2.47593	8.00319	-6.42454	5.28e-09	3.84e-08	10.0565	Down-regulated
SYT17	-2.46516	4.76355	-7.8589	6.06e-12	8.35e-11	16.7065	Down-regulated
KRTAP4-2	-2.46263	3.41293	-3.70656	0.000353653	0.00104276	-0.68278	Down-regulated
KRTAP4-4	-2.45642	3.43485	-3.74884	0.000305585	0.000911703	-0.544928	Down-regulated
PNPLA3	-2.45295	7.0533	-9.96393	2.03e-16	8.58e-15	26.8716	Down-regulated
FAM3B	-2.4524	6.70846	-8.20947	1.11e-12	1.82e-11	18.3809	Down-regulated
CCL27	-2.44846	11.0136	-6.25026	1.17e-08	7.91e-08	9.27987	Down-regulated
KRTAP9-4	-2.44844	3.86936	-3.48237	0.000753821	0.00208817	-1.39411	Down-regulated
KRTAP4-9	-2.44128	4.57726	-3.17655	0.00201225	0.00513835	-2.3085	Down-regulated
AADAC	-2.4287	8.51378	-4.50558	1.89e-05	7.07e-05	2.10729	Down-regulated
C14orf64	-2.41192	4.50272	-12.5775	6.48e-22	1.36e-19	39.3748	Down-regulated
KRTAP17-1	-2.40294	2.98844	-4.98483	2.79e-06	1.21e-05	3.94867	Down-regulated
ZNF667-AS1	-2.39795	8.41947	-9.02295	2.07e-14	5.01e-13	22.3051	Down-regulated
FBP1	-2.39153	4.05602	-7.77042	9.28e-12	1.23e-10	16.2861	Down-regulated
KRTAP3-2	-2.38467	3.70914	-3.55452	0.000592845	0.00167591	-1.16888	Down-regulated
ROPN1B	-2.37773	6.73521	-5.52042	2.94e-07	1.53e-06	6.13128	Down-regulated
LYVE1	-2.37343	7.73994	-5.4765	3.56e-07	1.82e-06	5.94783	Down-regulated
SPRR4	-2.3677	10.0886	-3.6135	0.000485988	0.0013957	-0.982137	Down-regulated
PRRG3	-2.36356	4.53418	-8.5103	2.55e-13	4.87e-12	19.8271	Down-regulated
PAK3	-2.36254	5.33515	-8.23039	1e-12	1.66e-11	18.4812	Down-regulated
KRTAP8-1	-2.35352	3.34943	-3.84492	0.000218388	0.000671347	-0.227303	Down-regulated
CASQ2	-2.35307	6.20094	-5.06783	1.99e-06	8.85e-06	4.27881	Down-regulated
SYPL2	-2.35172	3.05927	-5.9957	3.67e-08	2.26e-07	8.16154	Down-regulated
SLC27A2	-2.35155	3.95077	-7.50596	3.31e-11	3.88e-10	15.036	Down-regulated
CREB5	-2.32808	3.54251	-8.72623	8.88e-14	1.9e-12	20.8691	Down-regulated
SCIN	-2.32601	5.02504	-13.396	1.39e-23	5.09e-21	43.1694	Down-regulated
MUC1	-2.32237	7.27461	-6.36517	6.92e-09	4.93e-08	9.791	Down-regulated
FXYD6	-2.31678	8.77692	-9.00805	2.23e-14	5.33e-13	22.2329	Down-regulated
KRT33A	-2.31477	7.1853	-5.77765	9.62e-08	5.46e-07	7.22016	Down-regulated
ATP6V0A4	-2.31448	9.91073	-5.2467	9.43e-07	4.43e-06	5.00066	Down-regulated
KRT33B	-2.31192	3.36897	-3.64852	0.000431456	0.00125087	-0.870147	Down-regulated
GSTM5	-2.30983	7.23911	-5.90803	5.41e-08	3.23e-07	7.78112	Down-regulated
LPHN3	-2.30447	5.64953	-7.7497	1.03e-11	1.34e-10	16.1878	Down-regulated
LRRN1	-2.30069	7.18387	-6.36939	6.79e-09	4.85e-08	9.80983	Down-regulated
LRFN5	-2.29816	4.67077	-7.52035	3.09e-11	3.64e-10	15.1037	Down-regulated
APOC1	-2.29767	9.42998	-6.76951	1.07e-09	9.01e-09	11.6174	Down-regulated
FAR2	-2.2881	5.19926	-7.25306	1.1e-10	1.15e-09	13.8506	Down-regulated
HPGDS	-2.28735	7.29399	-6.14148	1.91e-08	1.24e-07	8.79955	Down-regulated
KRTAP19-1	-2.28251	4.22803	-3.31925	0.00128217	0.00340412	-1.89009	Down-regulated
MUC7	-2.28219	3.50141	-6.65509	1.83e-09	1.46e-08	11.0964	Down-regulated
MB	-2.27413	5.24085	-5.93973	4.7e-08	2.83e-07	7.91839	Down-regulated
PCOLCE2	-2.26661	8.81677	-4.37738	3.09e-05	0.000111055	1.63476	Down-regulated
CNTNAP3	-2.26457	3.45733	-8.65399	1.26e-13	2.6e-12	20.5202	Down-regulated
PRDM6	-2.26095	3.79191	-7.94782	3.94e-12	5.69e-11	17.13	Down-regulated
CRISPLD1	-2.25607	7.55951	-6.90262	5.76e-10	5.11e-09	12.2273	Down-regulated
KRTAP9-9	-2.25204	3.18013	-3.97234	0.000138745	0.000441885	0.202828	Down-regulated
FLJ38773	-2.25021	5.5152	-7.51465	3.17e-11	3.73e-10	15.0769	Down-regulated
SLITRK6	-2.24345	6.76813	-8.94984	2.97e-14	6.97e-13	21.9509	Down-regulated
PSAPL1	-2.2407	10.2408	-4.8163	5.54e-06	2.28e-05	3.28826	Down-regulated
C2orf40	-2.23971	9.04368	-6.55717	2.87e-09	2.21e-08	10.6531	Down-regulated
XIST	-2.23599	5.29864	-2.32779	0.0220522	0.0454347	-4.47575	Down-regulated
RAB3B	-2.23549	2.85679	-19.2064	1.98e-34	1.43e-30	67.7073	Down-regulated
TMEM213	-2.22699	4.88989	-6.47861	4.12e-09	3.06e-08	10.2991	Down-regulated
KRT18	-2.21743	8.03038	-4.90978	3.8e-06	1.61e-05	3.65291	Down-regulated
FAM189A2	-2.21643	7.90688	-7.93795	4.13e-12	5.94e-11	17.0829	Down-regulated
KRTAP4-5	-2.21512	3.23955	-3.65351	0.000424175	0.00123207	-0.854122	Down-regulated
CADM3	-2.21447	4.13577	-14.6147	5.2e-26	3.63e-23	48.6764	Down-regulated
KRTAP4-8	-2.20999	3.46433	-3.70627	0.000354005	0.00104351	-0.683716	Down-regulated
NHLH1	-2.20942	3.22147	-10.1403	8.55e-17	4.01e-15	27.7271	Down-regulated
KRT77	-2.19936	12.0689	-9.97236	1.95e-16	8.24e-15	26.9125	Down-regulated
FOLR1	-2.19738	3.52088	-7.03009	3.17e-10	2.97e-09	12.8149	Down-regulated
SVIP	-2.19653	7.11979	-9.75699	5.62e-16	2.03e-14	25.8672	Down-regulated
KRTAP2-1	-2.19487	3.40383	-3.55576	0.000590383	0.00166982	-1.16497	Down-regulated
KRT9	-2.17721	7.73711	-5.05698	2.08e-06	9.21e-06	4.23548	Down-regulated
GPR133	-2.17585	6.25992	-5.94521	4.59e-08	2.77e-07	7.94214	Down-regulated
ANP32A-IT1	-2.17144	6.27562	-7.66931	1.51e-11	1.9e-10	15.807	Down-regulated
KCNK2	-2.16952	3.12076	-7.25759	1.08e-10	1.13e-09	13.8717	Down-regulated
DACT1	-2.16563	7.31566	-5.59071	2.17e-07	1.17e-06	6.42639	Down-regulated
LIF	-2.16485	3.43061	-8.06566	2.23e-12	3.4e-11	17.6925	Down-regulated
KRTAP3-3	-2.16326	3.76835	-3.20097	0.00186467	0.00479374	-2.23797	Down-regulated
LOC100506098	-2.16244	6.56854	-8.646	1.31e-13	2.7e-12	20.4816	Down-regulated
AGTR1	-2.15327	9.54147	-4.2287	5.42e-05	0.000185968	1.09809	Down-regulated
FIBIN	-2.15255	6.31989	-9.89055	2.91e-16	1.16e-14	26.5155	Down-regulated
OMD	-2.14794	8.17208	-5.2109	1.1e-06	5.09e-06	4.85508	Down-regulated
FADS2	-2.14419	3.05084	-7.77092	9.26e-12	1.23e-10	16.2885	Down-regulated
IGFBP6	-2.14212	9.20745	-6.15908	1.76e-08	1.16e-07	8.87701	Down-regulated
RAI2	-2.13912	10.0247	-9.03661	1.94e-14	4.76e-13	22.3713	Down-regulated
AK021804	-2.1361	7.57756	-9.61921	1.11e-15	3.79e-14	25.1982	Down-regulated
NDNF	-2.12141	3.37294	-10.1029	1.03e-16	4.71e-15	27.5457	Down-regulated
KRTAP4-7	-2.11819	3.70466	-3.28992	0.00140814	0.00371038	-1.97729	Down-regulated
FLRT1	-2.11568	3.91762	-10.4338	2.03e-17	1.17e-15	29.1489	Down-regulated
SERTM1	-2.11325	2.66905	-7.79733	8.15e-12	1.1e-10	16.4139	Down-regulated
FREM2	-2.11216	5.12168	-4.56183	1.52e-05	5.77e-05	2.3174	Down-regulated
LOC100505915	-2.11132	6.30963	-6.3385	7.82e-09	5.49e-08	9.67203	Down-regulated
ARHGEF10	-2.10417	8.02005	-10.2101	6.07e-17	2.96e-15	28.0654	Down-regulated
LOC100272216	-2.10197	8.91442	-10.2506	4.97e-17	2.5e-15	28.2618	Down-regulated
TG	-2.10018	5.30905	-7.11715	2.1e-10	2.06e-09	13.2182	Down-regulated
CDR1	-2.09274	11.8244	-10.1403	8.55e-17	4.01e-15	27.7269	Down-regulated
TAC1	-2.08279	2.99103	-7.70908	1.25e-11	1.6e-10	15.9953	Down-regulated
SSC5D	-2.08222	7.01901	-7.22081	1.29e-10	1.33e-09	13.7002	Down-regulated
MPZ	-2.08173	9.26601	-9.02823	2.02e-14	4.91e-13	22.3306	Down-regulated
GREM1	-2.08163	8.25543	-4.72892	7.86e-06	3.14e-05	2.9512	Down-regulated
HOTS	-2.0757	10.5785	-5.22084	1.05e-06	4.9e-06	4.89543	Down-regulated
PLLP	-2.07141	9.79588	-9.59922	1.22e-15	4.11e-14	25.1011	Down-regulated
ZNF415	-2.06402	6.56506	-7.07192	2.6e-10	2.49e-09	13.0085	Down-regulated
TNNT1	-2.05718	6.11666	-6.93185	5.03e-10	4.51e-09	12.3617	Down-regulated
PDGFRL	-2.05666	9.20331	-5.13035	1.53e-06	6.96e-06	4.52952	Down-regulated
BMS1P6	-2.05634	7.36127	-7.10093	2.27e-10	2.2e-09	13.1429	Down-regulated
KRTAP1-3	-2.05488	3.35563	-3.86768	0.000201527	0.000623408	-0.151216	Down-regulated
MIRLET7BHG	-2.04303	5.8538	-11.7264	3.78e-20	4.91e-18	35.3571	Down-regulated
FAM26E	-2.04195	4.75431	-7.37388	6.21e-11	6.81e-10	14.4155	Down-regulated
GXYLT2	-2.04113	8.09863	-5.96678	4.17e-08	2.54e-07	8.03575	Down-regulated
FXYD1	-2.03761	7.55079	-6.35618	7.21e-09	5.12e-08	9.75086	Down-regulated
EDAR	-2.03666	3.17633	-9.11096	1.34e-14	3.48e-13	22.7317	Down-regulated
STAG3L3	-2.03392	6.03154	-9.40802	3.12e-15	9.29e-14	24.1729	Down-regulated
HSD3B1	-2.03364	3.16182	-6.57458	2.65e-09	2.06e-08	10.7317	Down-regulated
KRT32	-2.02628	2.97536	-4.1995	6.04e-05	0.000205786	0.994179	Down-regulated
LOC100132686	-2.02461	4.80432	-8.47589	3.02e-13	5.66e-12	19.6613	Down-regulated
KRT19	-2.02404	8.61642	-3.97366	0.000138086	0.000439916	0.207349	Down-regulated
CYP39A1	-2.0232	8.64606	-9.44559	2.6e-15	8e-14	24.3552	Down-regulated
PIP	-2.02039	11.7628	-3.07783	0.00272719	0.00677618	-2.5893	Down-regulated
SNORD114-3	-2.01177	3.65946	-6.25944	1.12e-08	7.63e-08	9.32055	Down-regulated
ANG	-2.00406	9.63775	-7.70088	1.3e-11	1.66e-10	15.9565	Down-regulated
KANK4	-2.00008	3.38883	-8.5491	2.11e-13	4.13e-12	20.0141	Down-regulated
CENPK	2.00464	6.83744	9.78947	4.79e-16	1.77e-14	26.0249	Up-regulated
FOXM1	2.00885	9.13841	10.3164	3.6e-17	1.88e-15	28.5806	Up-regulated
CYP4F2	2.00888	6.2793	3.62508	0.000467271	0.00134516	-0.945195	Up-regulated
TYMP	2.00954	4.92166	7.62781	1.84e-11	2.28e-10	15.6107	Up-regulated
SAMSN1	2.01186	5.2389	9.6844	8.03e-16	2.86e-14	25.5147	Up-regulated
MTG1	2.01556	7.19947	8.46872	3.13e-13	5.85e-12	19.6268	Up-regulated
E2F8	2.01603	7.349	8.55905	2.01e-13	3.96e-12	20.0621	Up-regulated
BATF3	2.01966	4.32825	7.38663	5.85e-11	6.43e-10	14.4753	Up-regulated
DQ570835	2.02214	6.28381	6.6881	1.57e-09	1.27e-08	11.2464	Up-regulated
ISL1	2.02237	6.13905	5.29114	7.82e-07	3.73e-06	5.18212	Up-regulated
LTB4R	2.02507	9.5093	12.3376	2.02e-21	3.75e-19	38.249	Up-regulated
GK3P	2.02703	7.13197	5.78835	9.18e-08	5.23e-07	7.26601	Up-regulated
CD3E	2.02998	4.66887	6.54679	3.01e-09	2.3e-08	10.6062	Up-regulated
ATHL1	2.03534	6.94402	6.84917	7.4e-10	6.41e-09	11.9819	Up-regulated
SKA3	2.03897	4.13359	7.63296	1.8e-11	2.23e-10	15.6351	Up-regulated
FUT3	2.03945	4.63371	10.7526	4.26e-18	3.05e-16	30.6892	Up-regulated
FCGR3B	2.04007	7.76022	5.80101	8.68e-08	4.97e-07	7.32024	Up-regulated
PMCH	2.04145	5.59175	7.09072	2.38e-10	2.3e-09	13.0956	Up-regulated
IFIT3	2.0445	9.42512	9.02348	2.07e-14	5e-13	22.3076	Up-regulated
KIF14	2.04467	6.0423	8.5524	2.08e-13	4.07e-12	20.03	Up-regulated
GDPD3	2.04736	11.0507	12.9947	9.05e-23	2.48e-20	41.3178	Up-regulated
CYP7B1	2.04799	5.89502	8.55867	2.02e-13	3.96e-12	20.0602	Up-regulated
ARG1	2.05683	9.78042	7.3044	8.65e-11	9.2e-10	14.0903	Up-regulated
IL18RAP	2.06089	3.64415	5.94782	4.54e-08	2.74e-07	7.95346	Up-regulated
APOL6	2.06818	8.79257	11.6402	5.73e-20	6.93e-18	34.9468	Up-regulated
LOC100507564	2.07208	7.96918	11.372	2.1e-19	2.18e-17	33.6661	Up-regulated
RAB27A	2.07444	9.9536	13.6122	5.08e-24	2.2e-21	44.1593	Up-regulated
AC002059.10	2.07522	4.69911	8.25455	8.89e-13	1.5e-11	18.5972	Up-regulated
MMP3	2.08197	4.48135	3.53665	0.000629364	0.0017683	-1.22497	Up-regulated
CCR7	2.08504	3.95884	8.99441	2.38e-14	5.67e-13	22.1668	Up-regulated
NCAPG	2.0875	9.76813	10.3744	2.71e-17	1.51e-15	28.8614	Up-regulated
LCK	2.09531	4.95126	7.78988	8.45e-12	1.13e-10	16.3785	Up-regulated
ERP27	2.0957	6.79098	6.44855	4.73e-09	3.47e-08	10.1642	Up-regulated
CCL18	2.0975	10.3566	3.92241	0.000165918	0.000522206	0.0330771	Up-regulated
LOC101928173	2.10217	3.75732	6.91036	5.56e-10	4.95e-09	12.2629	Up-regulated
POLQ	2.11173	4.93752	8.03614	2.57e-12	3.86e-11	17.5514	Up-regulated
LOC644656	2.11666	5.4177	10.7471	4.38e-18	3.11e-16	30.6623	Up-regulated
AURKA	2.11759	8.59146	10.7342	4.66e-18	3.25e-16	30.6004	Up-regulated
MX2	2.12088	9.58235	8.09912	1.89e-12	2.93e-11	17.8525	Up-regulated
HMGB3P1	2.12183	5.92359	10.7745	3.83e-18	2.82e-16	30.7946	Up-regulated
LOC100996579	2.12277	6.22377	9.05152	1.8e-14	4.47e-13	22.4435	Up-regulated
SMCO4	2.12851	8.07341	10.2345	5.38e-17	2.69e-15	28.1834	Up-regulated
KIF18A	2.13109	4.55199	6.71025	1.41e-09	1.16e-08	11.3472	Up-regulated
LILRB2	2.13694	7.48198	8.78722	6.58e-14	1.45e-12	21.1639	Up-regulated
LOC101928762	2.14161	6.89121	11.6321	5.96e-20	7.08e-18	34.9083	Up-regulated
ESPL1	2.14226	6.60711	10.2277	5.57e-17	2.75e-15	28.1505	Up-regulated
SUV39H1	2.14265	4.9751	8.30741	6.87e-13	1.19e-11	18.8509	Up-regulated
KCNJ15	2.14297	4.94873	9.02597	2.04e-14	4.95e-13	22.3197	Up-regulated
CDCA2	2.14927	4.81374	9.44195	2.64e-15	8.1e-14	24.3376	Up-regulated
MPHOSPH6	2.15044	8.8373	10.1654	7.56e-17	3.61e-15	27.8488	Up-regulated
EML6	2.15615	6.98746	11.175	5.45e-19	5.04e-17	32.7219	Up-regulated
C9orf84	2.1567	4.79345	10.5567	1.11e-17	6.89e-16	29.743	Up-regulated
CEP55	2.16082	9.96176	11.1294	6.8e-19	6.03e-17	32.5031	Up-regulated
SCO2	2.16212	10.8497	9.82993	3.92e-16	1.49e-14	26.2213	Up-regulated
ANGPTL4	2.16294	5.13365	7.84288	6.54e-12	8.98e-11	16.6303	Up-regulated
LMNB2	2.17142	7.02826	9.3516	4.12e-15	1.2e-13	23.899	Up-regulated
ACE2	2.17874	3.78082	6.50763	3.6e-09	2.71e-08	10.4297	Up-regulated
MCM10	2.17968	4.65079	7.72454	1.16e-11	1.5e-10	16.0686	Up-regulated
AASS	2.18051	9.308	12.5615	6.99e-22	1.44e-19	39.2996	Up-regulated
ZC3H12D	2.18407	10.2247	11.9485	1.3e-20	1.94e-18	36.4121	Up-regulated
LOC101060391	2.18958	7.44864	6.30919	8.93e-09	6.19e-08	9.54152	Up-regulated
RP1-93H18.6	2.19101	8.18238	7.30438	8.65e-11	9.2e-10	14.0902	Up-regulated
ERV3-2	2.19469	5.47186	9.24736	6.88e-15	1.9e-13	23.3932	Up-regulated
HAPLN3	2.19901	7.82319	12.1388	5.23e-21	8.45e-19	37.312	Up-regulated
SLC6A14	2.20288	12.1929	10.7533	4.25e-18	3.05e-16	30.6923	Up-regulated
ZBED2	2.2261	7.94408	6.5734	2.66e-09	2.07e-08	10.7264	Up-regulated
KIF15	2.2291	4.38508	8.47106	3.09e-13	5.79e-12	19.6381	Up-regulated
IRF1	2.23557	8.39259	10.7687	3.94e-18	2.87e-16	30.7665	Up-regulated
CXCL3	2.23635	4.2807	6.35652	7.2e-09	5.11e-08	9.75235	Up-regulated
SPAG5	2.24147	8.08347	10.3739	2.72e-17	1.51e-15	28.8588	Up-regulated
PNP	2.24234	10.6014	12.2163	3.61e-21	6.36e-19	37.6778	Up-regulated
RRM2	2.24471	10.8973	9.87451	3.15e-16	1.24e-14	26.4376	Up-regulated
ZNF165	2.24568	6.34673	7.07091	2.61e-10	2.5e-09	13.0038	Up-regulated
SELE	2.24787	9.04275	5.93612	4.78e-08	2.87e-07	7.90276	Up-regulated
RAD51AP1	2.24986	8.32134	10.2591	4.77e-17	2.41e-15	28.303	Up-regulated
GM2A	2.26067	8.12561	8.55325	2.07e-13	4.06e-12	20.0341	Up-regulated
GLT1D1	2.26125	5.50855	7.3178	8.11e-11	8.68e-10	14.153	Up-regulated
IFI44L	2.27026	10.1387	7.6021	2.09e-11	2.56e-10	15.4893	Up-regulated
SASH3	2.27579	8.0597	7.92908	4.31e-12	6.17e-11	17.0406	Up-regulated
TMC5	2.28253	5.52851	9.10454	1.39e-14	3.58e-13	22.7005	Up-regulated
ADAM23	2.29465	5.09262	7.59689	2.14e-11	2.61e-10	15.4647	Up-regulated
KLK10	2.29631	11.0891	10.3462	3.11e-17	1.68e-15	28.7248	Up-regulated
IFIT1	2.30916	10.4403	8.292	7.41e-13	1.27e-11	18.7769	Up-regulated
CLHC1	2.30951	6.96612	8.91757	3.47e-14	8.04e-13	21.7946	Up-regulated
CACNA2D3	2.31	6.1131	9.79443	4.67e-16	1.74e-14	26.049	Up-regulated
CHAC2	2.31676	6.43005	9.42913	2.82e-15	8.53e-14	24.2754	Up-regulated
KLHDC7B	2.31907	3.93558	7.79687	8.17e-12	1.1e-10	16.4117	Up-regulated
DNA2	2.31942	6.39347	10.5081	1.41e-17	8.43e-16	29.508	Up-regulated
FCGR1B	2.32542	3.823	6.87457	6.57e-10	5.76e-09	12.0985	Up-regulated
CDK1	2.32622	7.84434	8.00141	3.04e-12	4.5e-11	17.3856	Up-regulated
IL4R	2.32907	10.0733	12.1976	3.95e-21	6.85e-19	37.5895	Up-regulated
CD3D	2.34539	8.37719	7.33899	7.34e-11	7.92e-10	14.2521	Up-regulated
NCAPH	2.34632	5.32919	8.0636	2.25e-12	3.43e-11	17.6826	Up-regulated
SERPINA3	2.34722	9.41895	4.84122	5.01e-06	2.08e-05	3.38506	Up-regulated
CYP27C1	2.35222	9.15494	13.6428	4.41e-24	1.95e-21	44.2992	Up-regulated
CD3G	2.3553	6.13525	6.62144	2.13e-09	1.68e-08	10.9438	Up-regulated
MLKL	2.36149	9.39898	11.6347	5.89e-20	7.04e-18	34.9204	Up-regulated
RP11-932O9.10	2.37073	4.16348	9.97733	1.9e-16	8.08e-15	26.9366	Up-regulated
HS3ST3A1	2.37128	5.94573	7.51091	3.23e-11	3.79e-10	15.0593	Up-regulated
LOC101926967	2.37754	7.89732	12.3671	1.76e-21	3.28e-19	38.3878	Up-regulated
CDC45	2.37978	7.43123	8.84265	5.02e-14	1.13e-12	21.4321	Up-regulated
HMMR	2.38847	7.34639	8.41186	4.13e-13	7.51e-12	19.353	Up-regulated
PLAC8	2.39144	3.92395	5.50431	3.16e-07	1.63e-06	6.06389	Up-regulated
LYPD1	2.39529	3.92249	5.40797	4.77e-07	2.38e-06	5.66313	Up-regulated
XAF1	2.39624	9.18634	9.55916	1.49e-15	4.91e-14	24.9067	Up-regulated
BUB1B	2.39678	8.88472	9.63115	1.04e-15	3.6e-14	25.2562	Up-regulated
PCP4L1	2.40474	10.7004	9.09996	1.42e-14	3.65e-13	22.6783	Up-regulated
EPHB2	2.4139	4.77383	9.28765	5.64e-15	1.59e-13	23.5887	Up-regulated
LINC01094	2.41489	6.80846	7.60207	2.09e-11	2.56e-10	15.4891	Up-regulated
SERPINB13	2.41659	9.56964	7.30086	8.8e-11	9.35e-10	14.0738	Up-regulated
ZIC2	2.42042	5.94995	7.14539	1.84e-10	1.83e-09	13.3493	Up-regulated
ACRC	2.42054	5.34939	10.0838	1.13e-16	5.12e-15	27.4532	Up-regulated
CCL8	2.42557	9.24597	7.37449	6.19e-11	6.79e-10	14.4184	Up-regulated
PGLYRP4	2.42634	9.1962	9.53783	1.65e-15	5.4e-14	24.8031	Up-regulated
NETO2	2.42848	7.04265	7.32802	7.73e-11	8.3e-10	14.2008	Up-regulated
IL12B	2.43178	3.88382	5.24631	9.45e-07	4.44e-06	4.99905	Up-regulated
SEC31B	2.43903	7.40047	9.48644	2.12e-15	6.71e-14	24.5536	Up-regulated
CMPK2	2.44346	10.5709	10.3117	3.69e-17	1.91e-15	28.5577	Up-regulated
CXCR2	2.45447	9.30796	10.5832	9.76e-18	6.2e-16	29.871	Up-regulated
FAM83A	2.45486	5.84992	8.01409	2.86e-12	4.27e-11	17.4461	Up-regulated
XDH	2.45995	5.02736	8.36048	5.3e-13	9.42e-12	19.1059	Up-regulated
IRF7	2.46214	8.5196	10.2305	5.49e-17	2.72e-15	28.1641	Up-regulated
STYK1	2.46995	5.85858	10.3177	3.58e-17	1.88e-15	28.5866	Up-regulated
DLGAP5	2.4709	8.66261	7.81984	7.31e-12	9.98e-11	16.5208	Up-regulated
IL24	2.48646	4.16387	5.46473	3.74e-07	1.9e-06	5.89879	Up-regulated
LINC01214	2.48715	5.37898	7.99504	3.13e-12	4.63e-11	17.3552	Up-regulated
EXO1	2.50162	5.06789	8.07193	2.16e-12	3.31e-11	17.7224	Up-regulated
PBK	2.52446	7.96631	7.17351	1.61e-10	1.63e-09	13.48	Up-regulated
PPFIA4	2.5271	6.35441	9.31117	5.03e-15	1.43e-13	23.7028	Up-regulated
VNN3	2.53879	3.94803	9.18618	9.29e-15	2.52e-13	23.0964	Up-regulated
PRR9	2.53887	8.88852	3.21622	0.00177765	0.00458849	-2.19367	Up-regulated
LCE3D	2.54229	13.5826	16.8883	2.53e-30	6.84e-27	58.4463	Up-regulated
BATF2	2.55615	4.02707	5.33151	6.59e-07	3.19e-06	5.34772	Up-regulated
ACP5	2.56617	7.52855	9.26316	6.37e-15	1.77e-13	23.4699	Up-regulated
APOBEC3B	2.57457	7.74718	7.41446	5.12e-11	5.71e-10	14.6059	Up-regulated
LOC100506603	2.58506	6.70755	13.8442	1.74e-24	8.98e-22	45.2157	Up-regulated
GBP5	2.60198	6.93919	10.5226	1.31e-17	7.93e-16	29.578	Up-regulated
KIF18B	2.625	9.33803	10.7219	4.95e-18	3.42e-16	30.5412	Up-regulated
NWD2	2.63778	4.1248	6.90796	5.62e-10	4.99e-09	12.2519	Up-regulated
RP11-164P12.3	2.63819	7.19664	9.82058	4.11e-16	1.54e-14	26.1759	Up-regulated
LINC00202-1	2.65311	6.88726	10.5058	1.43e-17	8.48e-16	29.4968	Up-regulated
DDIAS	2.65366	6.07086	9.59559	1.24e-15	4.17e-14	25.0835	Up-regulated
HSD17B2	2.65434	8.02947	5.31845	6.97e-07	3.36e-06	5.29408	Up-regulated
DUOXA2	2.67561	6.70706	15.1307	5.16e-27	6.21e-24	50.9528	Up-regulated
USP18	2.68028	6.76622	8.419	3.99e-13	7.28e-12	19.3874	Up-regulated
RP3-508I15.21	2.6907	8.31718	11.0687	9.13e-19	7.91e-17	32.2114	Up-regulated
ST6GALNAC1	2.69706	4.21928	6.31159	8.83e-09	6.14e-08	9.55218	Up-regulated
ISG20	2.71039	6.95928	9.33252	4.53e-15	1.3e-13	23.8064	Up-regulated
SHCBP1	2.71159	6.93336	11.8599	1.99e-20	2.82e-18	35.9916	Up-regulated
DHRS9	2.72269	7.99328	6.14421	1.88e-08	1.23e-07	8.81155	Up-regulated
LOC101928100	2.73487	7.79049	8.3688	5.09e-13	9.07e-12	19.1459	Up-regulated
S100A8	2.73511	14.001	17.5541	1.56e-31	4.83e-28	61.1785	Up-regulated
MMP9	2.7353	6.76861	7.80165	7.98e-12	1.08e-10	16.4344	Up-regulated
GALNT6	2.75131	8.34701	9.6024	1.2e-15	4.08e-14	25.1166	Up-regulated
DSC2	2.78992	8.29935	8.21422	1.08e-12	1.78e-11	18.4037	Up-regulated
P2RY8	2.79135	8.40607	9.68354	8.06e-16	2.86e-14	25.5106	Up-regulated
HPSE	2.79921	9.85656	11.2879	3.15e-19	3.13e-17	33.2632	Up-regulated
SPRR3	2.80814	8.78533	7.65917	1.59e-11	1.99e-10	15.759	Up-regulated
CD274	2.81603	5.93699	10.2472	5.06e-17	2.54e-15	28.2454	Up-regulated
PRSS53	2.8162	7.13393	10.1355	8.75e-17	4.08e-15	27.7037	Up-regulated
CCNB1	2.8225	8.89495	10.6233	8.02e-18	5.25e-16	30.0647	Up-regulated
KIF2C	2.82705	5.3013	9.84452	3.65e-16	1.4e-14	26.2921	Up-regulated
CYP27B1	2.86038	4.46596	7.68095	1.43e-11	1.81e-10	15.8621	Up-regulated
MDFI	2.8678	5.35045	8.28267	7.75e-13	1.32e-11	18.7321	Up-regulated
CDKN3	2.87878	7.57296	9.01643	2.14e-14	5.14e-13	22.2735	Up-regulated
MELK	2.8926	8.19052	10.4765	1.64e-17	9.7e-16	29.3553	Up-regulated
ITK	2.90394	6.85878	8.77902	6.85e-14	1.5e-12	21.1243	Up-regulated
IL1B	2.92041	5.6368	6.26056	1.11e-08	7.6e-08	9.32551	Up-regulated
ZYG11A	2.95103	5.73575	9.49307	2.06e-15	6.54e-14	24.5858	Up-regulated
IFI27	2.96186	12.7788	19.2594	1.61e-34	1.43e-30	67.9111	Up-regulated
LRP8	2.96597	7.10202	10.411	2.27e-17	1.29e-15	29.0386	Up-regulated
HJURP	2.96944	7.05891	9.79368	4.69e-16	1.74e-14	26.0453	Up-regulated
CDCA5	2.97701	7.1776	9.53902	1.64e-15	5.37e-14	24.8089	Up-regulated
LIPG	2.99148	6.72788	5.26942	8.57e-07	4.06e-06	5.09334	Up-regulated
NUF2	3.00063	7.78737	9.5288	1.72e-15	5.58e-14	24.7593	Up-regulated
APOL1	3.00689	9.45306	11.1656	5.7e-19	5.21e-17	32.6766	Up-regulated
ITGAL	3.01042	6.67647	10.0252	1.5e-16	6.58e-15	27.1687	Up-regulated
SELL	3.02772	6.59926	8.88152	4.15e-14	9.43e-13	21.6201	Up-regulated
PRKCQ	3.05268	4.84564	9.04923	1.82e-14	4.52e-13	22.4324	Up-regulated
REN	3.05606	4.33395	6.04314	2.97e-08	1.87e-07	8.36844	Up-regulated
MX1	3.0672	10.8124	11.9393	1.36e-20	2.02e-18	36.3683	Up-regulated
KIF4A	3.06737	8.29124	10.7179	5.05e-18	3.47e-16	30.5218	Up-regulated
RGS1	3.13642	5.44492	12.4024	1.49e-21	2.85e-19	38.5535	Up-regulated
PGBD5	3.13745	4.97203	7.12043	2.07e-10	2.03e-09	13.2334	Up-regulated
ICOS	3.15586	4.42407	8.88375	4.1e-14	9.34e-13	21.6309	Up-regulated
GZMA	3.18176	7.49297	9.37235	3.72e-15	1.09e-13	23.9997	Up-regulated
TUBBP5	3.19574	5.57233	7.78239	8.76e-12	1.16e-10	16.3429	Up-regulated
OAS2	3.26207	6.22218	10.3516	3.03e-17	1.64e-15	28.7509	Up-regulated
CD2	3.27439	6.7092	9.46653	2.34e-15	7.29e-14	24.4569	Up-regulated
TTK	3.28303	6.94314	10.736	4.62e-18	3.25e-16	30.6091	Up-regulated
CKAP2L	3.31008	6.92146	9.31474	4.94e-15	1.41e-13	23.7201	Up-regulated
SPRR2B	3.33417	13.2702	16.4146	1.9e-29	3.73e-26	56.4667	Up-regulated
MKI67	3.40871	6.85229	11.2152	4.48e-19	4.2e-17	32.9146	Up-regulated
DEPDC1B	3.41039	7.61531	12.1585	4.76e-21	7.93e-19	37.4052	Up-regulated
KRT16	3.41968	12.7643	11.6387	5.77e-20	6.95e-18	34.9395	Up-regulated
BLM	3.42921	6.68972	10.6669	6.48e-18	4.33e-16	30.2756	Up-regulated
SLC26A9	3.46989	9.68823	11.1722	5.52e-19	5.07e-17	32.7082	Up-regulated
NDC80	3.47011	8.43979	12.0586	7.67e-21	1.2e-18	36.933	Up-regulated
SAMD9	3.47035	9.17816	11.7464	3.44e-20	4.51e-18	35.4523	Up-regulated
ISG15	3.49047	9.83909	10.0916	1.09e-16	4.96e-15	27.4907	Up-regulated
ARSF	3.49723	8.72724	8.83782	5.14e-14	1.15e-12	21.4087	Up-regulated
IL36A	3.50188	4.66583	5.60744	2.02e-07	1.09e-06	6.49692	Up-regulated
IFI44	3.51991	10.5223	14.7093	3.4e-26	2.94e-23	49.0967	Up-regulated
PLCD4	3.52338	7.97871	15.1122	5.6e-27	6.38e-24	50.8718	Up-regulated
C17orf96	3.54262	8.11521	10.3699	2.77e-17	1.53e-15	28.8396	Up-regulated
RDH16	3.54935	6.33348	11.7969	2.69e-20	3.6e-18	35.6924	Up-regulated
FCHSD1	3.55484	7.27717	13.5215	7.73e-24	3.22e-21	43.7449	Up-regulated
LOC101928231	3.5565	4.72181	7.75508	9.99e-12	1.31e-10	16.2133	Up-regulated
OAS1	3.55655	9.12264	13.185	3.71e-23	1.16e-20	42.1982	Up-regulated
CYP24A1	3.58165	5.08258	9.42733	2.84e-15	8.59e-14	24.2666	Up-regulated
CXCL17	3.58822	4.98157	7.79775	8.14e-12	1.1e-10	16.4159	Up-regulated
TGM1	3.59807	8.94859	12.4477	1.2e-21	2.32e-19	38.7664	Up-regulated
LINC01215	3.63783	5.65738	9.4362	2.72e-15	8.28e-14	24.3097	Up-regulated
KIF20A	3.64335	7.82713	9.09166	1.48e-14	3.77e-13	22.6381	Up-regulated
SPC25	3.67253	6.24753	11.0104	1.21e-18	1.01e-16	31.931	Up-regulated
AC005838.2	3.67407	4.8615	12.7099	3.46e-22	7.89e-20	39.9935	Up-regulated
SOST	3.77129	4.86836	6.05903	2.76e-08	1.75e-07	8.43786	Up-regulated
LRG1	3.78762	7.75311	8.10902	1.8e-12	2.81e-11	17.8998	Up-regulated
LRRC55	3.78931	4.67651	7.93589	4.17e-12	5.99e-11	17.0731	Up-regulated
EPSTI1	3.83135	8.64927	13.4796	9.39e-24	3.84e-21	43.5531	Up-regulated
CENPE	3.86752	6.87924	11.2867	3.17e-19	3.13e-17	33.2573	Up-regulated
IL36G	3.88337	11.8804	14.6866	3.76e-26	3.02e-23	48.9957	Up-regulated
IFI6	3.8839	8.67971	9.48099	2.18e-15	6.86e-14	24.5271	Up-regulated
CHRNA9	3.90416	6.78858	8.49774	2.71e-13	5.15e-12	19.7666	Up-regulated
IL26	3.95892	4.93496	9.70804	7.14e-16	2.57e-14	25.6295	Up-regulated
C12orf56	4.01488	6.73501	15.3908	1.63e-27	2.35e-24	52.0875	Up-regulated
UPP1	4.02098	9.92876	12.1414	5.16e-21	8.41e-19	37.3243	Up-regulated
BCL2A1	4.03983	7.04623	11.3138	2.78e-19	2.79e-17	33.3871	Up-regulated
FOSL1	4.05201	5.81695	8.21421	1.08e-12	1.78e-11	18.4037	Up-regulated
CYP4Z2P	4.08298	5.84592	6.29679	9.45e-09	6.53e-08	9.48636	Up-regulated
PI3	4.18515	13.1622	16.7519	4.5e-30	1.08e-26	57.8794	Up-regulated
KLK6	4.22522	10.1595	6.39562	6.02e-09	4.34e-08	9.92704	Up-regulated
RTP4	4.23507	5.80844	10.5073	1.41e-17	8.44e-16	29.5043	Up-regulated
TNIP3	4.30636	5.14587	7.35366	6.84e-11	7.43e-10	14.3208	Up-regulated
AF086184	4.34891	5.4679	9.42978	2.81e-15	8.51e-14	24.2785	Up-regulated
AIM2	4.38141	5.43969	9.82564	4.01e-16	1.51e-14	26.2004	Up-regulated
LTF	4.42984	10.3838	7.92743	4.35e-12	6.2e-11	17.0328	Up-regulated
INA	4.48825	7.2483	11.425	1.62e-19	1.76e-17	33.9195	Up-regulated
HYAL4	4.63511	7.05247	9.87317	3.17e-16	1.24e-14	26.4311	Up-regulated
SERPINB3	4.67883	12.1226	17.6952	8.71e-32	3.14e-28	61.7501	Up-regulated
CHI3L2	4.68698	10.0373	15.238	3.2e-27	4.34e-24	51.4218	Up-regulated
LCN2	4.69966	11.2963	8.96908	2.7e-14	6.38e-13	22.0441	Up-regulated
KYNU	4.75025	8.01621	13.1366	4.65e-23	1.44e-20	41.9746	Up-regulated
C10orf99	4.79222	11.5398	15.6803	4.56e-28	7.06e-25	53.3397	Up-regulated
KLK13	4.83235	7.61806	10.1847	6.87e-17	3.3e-15	27.9424	Up-regulated
RSAD2	4.89213	7.91217	11.0223	1.14e-18	9.57e-17	31.9883	Up-regulated
CXCL9	4.90601	7.94573	11.6236	6.21e-20	7.27e-18	34.8675	Up-regulated
CHAC1	4.9339	5.61783	8.60055	1.64e-13	3.3e-12	20.2623	Up-regulated
TMPRSS4	4.97666	8.33221	12.3337	2.06e-21	3.78e-19	38.231	Up-regulated
IL19	5.12173	5.84608	7.00868	3.5e-10	3.26e-09	12.716	Up-regulated
CXCL8	5.34865	6.32133	9.99404	1.75e-16	7.51e-15	27.0177	Up-regulated
CXCL10	5.36075	7.47932	11.4249	1.62e-19	1.76e-17	33.9189	Up-regulated
PLA2G4D	5.36907	6.01555	12.8207	2.05e-22	4.99e-20	40.5097	Up-regulated
TEX101	5.38944	7.13634	14.8428	1.87e-26	1.84e-23	49.6869	Up-regulated
MMP1	5.4921	6.33438	8.06094	2.28e-12	3.47e-11	17.6699	Up-regulated
CCL20	5.56189	7.40353	10.0628	1.25e-16	5.55e-15	27.3514	Up-regulated
IGFL1	5.5651	7.20164	9.93209	2.38e-16	9.78e-15	26.7171	Up-regulated
RHCG	5.57335	9.43169	11.743	3.49e-20	4.56e-18	35.4361	Up-regulated
VNN1	5.62303	8.1221	14.1879	3.61e-25	1.96e-22	46.7684	Up-regulated
ADAMDEC1	5.63387	7.77364	13.4113	1.29e-23	4.85e-21	43.2395	Up-regulated
CXCL13	5.65853	6.24225	9.66396	8.87e-16	3.12e-14	25.4155	Up-regulated
ATP12A	5.70101	8.89705	9.01034	2.2e-14	5.27e-13	22.244	Up-regulated
AKR1B10	5.90655	10.8209	16.5762	9.51e-30	2.06e-26	57.1455	Up-regulated
PRSS27	5.92901	7.65213	13.9003	1.35e-24	7.11e-22	45.4698	Up-regulated
GDA	5.9364	8.85653	11.4129	1.72e-19	1.83e-17	33.8614	Up-regulated
CTA-384D8.35	5.9871	7.1788	13.3309	1.88e-23	6.55e-21	42.8704	Up-regulated
MMP12	6.09321	6.85293	10.3146	3.63e-17	1.89e-15	28.5718	Up-regulated
CXCL1	6.09443	6.77915	9.53427	1.68e-15	5.48e-14	24.7858	Up-regulated
GZMB	6.32814	7.30219	12.1816	4.26e-21	7.32e-19	37.5144	Up-regulated
OASL	6.38177	7.20664	12.1973	3.95e-21	6.85e-19	37.588	Up-regulated
TMPRSS11D	7.02658	7.1518	9.8865	2.97e-16	1.18e-14	26.4959	Up-regulated
S100A9	7.14667	12.0864	18.7591	1.16e-33	6.31e-30	65.975	Up-regulated
SPRR2C	8.10882	8.23686	14.459	1.05e-25	6.72e-23	47.9831	Up-regulated
S100A12	8.26058	8.11914	13.0261	7.81e-23	2.28e-20	41.4636	Up-regulated
S100A7A	8.3066	10.7529	17.9954	2.54e-32	1.1e-28	62.9573	Up-regulated
TCN1	8.68846	9.46861	16.195	4.87e-29	8.8e-26	55.5393	Up-regulated
SERPINB4	10.5712	10.1616	19.3736	1.03e-34	1.43e-30	68.3486	Up-regulated

## Sheet: Supplementary Table3
Supplementary Table S3. Disease targets in psoriasis
gene symbol
SERPINB4
IFI27
S100A9
S100A7A
SERPINB3
S100A8
LCE3D
PI3
AKR1B10
SPRR2B
CHI3L2
IL36G
SPRR2C
VNN1
PRSS27
RAB27A
OAS1
KYNU
S100A12
PLA2G4D
TGM1
LTB4R
PNP
IL4R
GZMB
UPP1
ANKRD33B
MX1
RHCG
KRT16
CXCL9
CXCL10
GDA
BTC
BCL2A1
HPSE
MKI67
IRF1
AURKA
CCNB1
CXCR2
FLRT1
OAS2
KLK10
FOXM1
MMP12
CD274
IRF7
KLK13
PRSS53
ISG15
CCL20
ITGAL
CXCL8
IGFL1
TMPRSS11D
IGFL2
AIM2
LEPR
IL26
CXCL13
PGLYRP4
CXCL1
SEC31B
IFI6
CD2
CYP24A1
GZMA
ACP5
WIF1
EDAR
PCP4L1
PRKCQ
CCR7
LCN2
ICOS
SELL
LILRB2
ITK
IL34
CREB5
HMMR
XDH
DSC2
FOSL1
LRG1
LIF
MMP1
ZBTB16
CDK1
MMP9
CXCL17
LCK
FADS2
FBP1
TAC1
CYP27B1
SPRR3
TYMP
CYP2J2
APOBEC3B
MIR10A
CCL8
CD3D
ARG1
SERPINB13
AGT
PBK
TG
IL17D
IL19
IL37
CD3G
ACE2
KLK6
MUC1
CXCL3
IL1B
CCL27
IL18RAP
MB
SELE
FCGR3B
IL36A
LYVE1
IL24
IL12B
DKK1
KRT9
SLC46A2
KRT18
SERPINA3
FREM2
KRT79
AGTR1
KRT19
CCL18
SPRR4
MMP3
PRR9
PIP
XIST
